# Supplementary material for: Exploring the Diversity and Potential Use of Flower-Derived Lactic Acid Bacteria in Plant-Based Fermentation: Insights into Exo-Cellular Polysaccharide Production
Source: Foods. 2024 Sep 13;13(18):2907. doi: 10.3390/foods13182907 (PMC11430985; doi:10.3390/foods13182907)
Supplement: Supplementary file 1 [file foods-13-02907-s001.zip › Supplementary File S1.xlsx]

## Sheet: Matching list for analyte names
Analyte ID during MALDI-TOF and 16S rRNA identification	National Food Institute Culture Collection (NFICC) ID
SF34-3	NFICC-2373
27m7	NFICC-2324
SF16-1	NFICC-2359
SF23-5	NFICC-2362
SF43-4	NFICC-2370
SF42-4	NFICC-2374
SF23-7	NFICC-2363
SF27-4	NFICC-2366
SF29-3	NFICC-2368
SF27-1	NFICC-2412
27m3	NFICC-2323
26pm1	NFICC-2321
SF23-4	NFICC-2361
23j2	NFICC-2347
28m3	NFICC-2325
24m2	NFICC-2319
SF46-2	NFICC-2376
27m6	NFICC-2393
u48	NFICC-2222
SF26-4	NFICC-2365
u141	NFICC-2184
u143	NFICC-2185
u140	NFICC-2183
11s1	NFICC-2331
SF11-3	NFICC-2358
11s2	NFICC-2332
15j3	NFICC-2336
19ps4	NFICC-2317
p43	NFICC-2012
p40	NFICC-2011
p32	NFICC-2008
u136	NFICC-2181
13S1	NFICC-2333
21J1	NFICC-2343
30pm4	NFICC-2329
29pm1	NFICC-2327
14j1	NFICC-2334
5j1	NFICC-2350
u139	NFICC-2182
SF6-1	NFICC-2377
u97	NFICC-2224
u132	NFICC-2228
SF7-1	NFICC-2378
u69	NFICC-2246
u50	NFICC-2055
u46	NFICC-2053
u65	NFICC-2057
SF11-2	NFICC-2357
u37	NFICC-2051
u26	NFICC-2048
SF8-1	NFICC-2379
SF31-2	NFICC-2369
SF11-1	NFICC-2356
SF8-2	NFICC-2346
SF33-3	NFICC-2371
u47	NFICC-2054
20j2	NFICC-2341
u63	NFICC-2056
SF26-1	NFICC-2364
25m3	NFICC-2320
28ps1	NFICC-2318

## Sheet: MALDI-TOF identification 1
MALDI Biotyper
Classification Results
Project Info:
Project Name:	230317-1353-1011026729
Project Description:
Project Owner:	tof-user@MBT-WIN10
Project Creation Date/Time:	2023-03-17T13:58:39.496
Project Analyte Count:	49
Project Type:	Development
QC:	not present
QC Position:
Result Overview
Organism names which are in blue and underlined are linked to the matching hint table below.
Analyte	Analyte	Organism	Score	Organism	Score
Name	ID	(best match)	Value	(second best match)	Value
C1	SF31-1	Pediococcus pentosaceus	1.91	Pediococcus pentosaceus	1.87
(+) (B)
C2	SF31-2	Pediococcus pentosaceus	2.14	Pediococcus pentosaceus	2.11
(++) (A)
C3	SF31-3	Pediococcus pentosaceus	2.22	Pediococcus pentosaceus	1.88
(++) (A)
C4	SF31-4	Pediococcus pentosaceus	2.18	Pediococcus pentosaceus	1.94
(++) (A)
C5	SF29-1	Apilactobacillus ozensis	1.7	not reliable identification	1.4
(+) (B)
C6	SF29-2	Apilactobacillus ozensis	1.98	not reliable identification	1.5
(+) (B)
C7	SF29-3	Apilactobacillus ozensis	2.2	not reliable identification	1.43
(++) (A)
C8	SF29-4	Apilactobacillus ozensis	1.98	not reliable identification	1.41
(+) (B)
C9	SF33-1	Weissella cibaria	2.05	Weissella cibaria	1.91
(++) (A)
C10	SF33-2	Weissella cibaria	2.09	Weissella cibaria	1.94
(++) (A)
C11	SF33-3	Weissella cibaria	2.09	Weissella cibaria	2.05
(++) (A)
C12	SF33-4	Weissella cibaria	2.29	Weissella cibaria	1.91
(++) (A)
D1	SF43-1	Apilactobacillus ozensis	1.84	not reliable identification	1.44
(+) (B)
D2	SF43-2	Apilactobacillus ozensis	1.72	not reliable identification	1.44
(+) (B)
D3	SF43-3	no peaks found	< 0	no peaks found	< 0
(–) (C)
D4	SF43-4	Apilactobacillus ozensis	1.96	not reliable identification	1.34
(+) (B)
D5	SF44-1	Fructobacillus fructosus	2.16	not reliable identification	1.58
(++) (A)
D6	SF44-2	Fructobacillus fructosus	1.95	not reliable identification	1.68
(+) (B)
D7	SF44-3	Fructobacillus fructosus	2.22	not reliable identification	1.51
(++) (A)
D8	SF44-4	Fructobacillus fructosus	2.32	not reliable identification	1.61
(+++) (A)
D9	SF34-1	Fructobacillus fructosus	2.15	not reliable identification	1.59
(++) (A)
D10	SF34-2	Apilactobacillus kunkeei	2.09	Apilactobacillus kunkeei	1.85
(++) (A)
D11	SF34-3	Apilactobacillus kunkeei	2.06	Apilactobacillus kunkeei	1.9
(++) (A)
D12	SF34-4	not reliable identification	1.25	not reliable identification	1.24
(–) (C)
E1	SF46-1	Fructobacillus fructosus	2.17	not reliable identification	1.43
(++) (A)
E2	SF46-2	Fructobacillus fructosus	2.26	not reliable identification	1.64
(++) (A)
E3	SF46-3	no peaks found	< 0	no peaks found	< 0
(–) (C)
E4	SF36-1	Staphylococcus succinus	1.94	Staphylococcus succinus	1.94
(+) (B)
E5	SF36-2	not reliable identification	1.63	not reliable identification	1.59
(–) (C)
E6	SF36-3	not reliable identification	1.54	not reliable identification	1.47
(–) (C)
E7	SF36-4	not reliable identification	1.49	not reliable identification	1.43
(–) (C)
E8	SF36-5	Staphylococcus succinus	1.79	not reliable identification	1.63
(+) (B)
E9	SF36-6	Staphylococcus succinus	1.79	not reliable identification	1.69
(+) (B)
E10	SF36-7	Staphylococcus succinus	1.75	Staphylococcus succinus	1.72
(+) (B)
E11	SF42-1	not reliable identification	1.37	not reliable identification	1.27
(–) (C)
E12	SF42-2	not reliable identification	1.48	not reliable identification	1.41
(–) (C)
F1	SF42-3	Apilactobacillus ozensis	2.1	not reliable identification	1.37
(++) (A)
F2	SF42-4	Apilactobacillus ozensis	2.06	not reliable identification	1.33
(++) (A)
F3	SF42-5	Apilactobacillus ozensis	1.73	not reliable identification	1.37
(+) (B)
F4	SF41-1	Enterobacter ludwigii	2.29	Enterobacter ludwigii	2.18
(++) (B)
F5	SF41-2	Enterobacter asburiae	2.24	Enterobacter bugandensis	2.08
(++) (B)
F6	SF41-3	Enterobacter asburiae	2.21	Enterobacter bugandensis	2.1
(++) (B)
F7	SF41-4	Enterobacter asburiae	2.11	Enterobacter bugandensis	1.94
(++) (A)
F8	SF41-5	Enterobacter ludwigii	2.38	Enterobacter ludwigii	2.26
(+++) (B)
Matching Hints
Matched Pattern	Comment
Acetobacter cerevisiae B219 UFL	For the species aceti / cerevisiae / farinalis / indonesiensis / malorum / orleanensis / persici of the genus Acetobacter the 16S rRNA gene sequences are very similar. Therefore distinguishing the mentioned species is difficult.
Aeromonas hydrophila CECT 839T DSM	Species of this genus have very similar patterns: Therefore distinguishing their species is difficult.
Aeromonas salmonicida ssp salmonicida CECT 894T DSM	Species of this genus have very similar patterns: Therefore distinguishing their species is difficult.
Aeromonas schubertii CECT 4240T DSM	Species of this genus have very similar patterns: Therefore distinguishing their species is difficult.
Agrobacterium radiobacter B177 UFL	synonym of Rhizobium radiobacter
Agrobacterium radiobacter B178 UFL	synonym of Rhizobium radiobacter
Amylolactobacillus amylotrophicus DSM 20534T DSM	synonym of Lactobacillus amylotrophicus
Apilactobacillus kunkeei DSM 12361T DSM	synonym of Lactobacillus kunkeei
Apilactobacillus kunkeei DSM 12361T DSM_2	synonym of Lactobacillus kunkeei
Apilactobacillus ozensis DSM 23829T DSM	synonym of Lactobacillus ozensis
Bacillus cereus DSM 31T DSM	Bacillus anthracis, cereus, mycoides, pseudomycoides and thuringiensis are closely related and members of the Bacillus cereus group. In particular Bacillus cereus spectra are very similar to spectra from Bacillus anthracis. Bacillus anthracis is not included in the MALDI Biotyper database. For differentiation an adequate identification method has to be selected by an experienced professional. The…
Bacillus pseudomycoides DSM 12442T DSM	Bacillus anthracis, cereus, mycoides, pseudomycoides and thuringiensis are closely related and members of the Bacillus cereus group. In particular Bacillus cereus spectra are very similar to spectra from Bacillus anthracis. Bacillus anthracis is not included in the MALDI Biotyper database. For differentiation an adequate identification method has to be selected by an experienced professional. The…
Burkholderia anthina LMG 16670 HAM	is a member of Burkholderia cepacia complex
Burkholderia cepacia LMG 2161 HAM	is a member of Burkholderia cepacia complex
Burkholderia multivorans LMG 14293 HAM	is a member of Burkholderia cepacia complex
Burkholderia pyrrocinia LMG 14191T HAM	is a member of Burkholderia cepacia complex
Chryseobacterium joostei LMG 18212T HAM	Species joostei / oncorhynchi / tructae/ ureilyticum of the genus Chryseobacterium have very similar patterns: Therefore distinguishing their species is difficult.
Clostridioides difficile MB_1562_05 THL	synonym of Clostridium difficile
Clostridioides difficile MB_294_05 THL	synonym of Clostridium difficile
Clostridioides difficile MB_4499_05 THL	synonym of Clostridium difficile
Clostridioides difficile MB_7869_05 THL	synonym of Clostridium difficile
Clostridium beijerinckii 1011_DSM 552 BOG	synonym of Clostridium diolis
Clostridium beijerinckii 1072_ATCC 25752T BOG	synonym of Clostridium diolis
Companilactobacillus farciminis CIP 103136T CIP_2	Synonym of Lactobacillus farciminis. For the species crustorum / farciminis / formosensis of the genus Companilactobacillus the 16S rRNA gene sequences are very similar. Therefore distinguishing the mentioned species is difficult.
Companilactobacillus farciminis DSM 20180 DSM	Synonym of Lactobacillus farciminis. For the species crustorum / farciminis / formosensis of the genus Companilactobacillus the 16S rRNA gene sequences are very similar. Therefore distinguishing the mentioned species is difficult.
Companilactobacillus farciminis DSM 20184T DSM	Synonym of Lactobacillus farciminis. For the species crustorum / farciminis / formosensis of the genus Companilactobacillus the 16S rRNA gene sequences are very similar. Therefore distinguishing the mentioned species is difficult.
Cupriavidus necator B238 UFL	Species alkaliphilus / nantongensis / necator / taiwanensis of the genus Cupriavidus have very similar patterns: Therefore distinguishing their species is difficult.
Cupriavidus necator DSM 531 HAM	Species alkaliphilus / nantongensis / necator / taiwanensis of the genus Cupriavidus have very similar patterns: Therefore distinguishing their species is difficult.
Elizabethkingia miricola DSM 14571T HAM	Species of this genus have very similar patterns: Therefore distinguishing their species is difficult.
Enterobacter asburiae DSM 17506T DSM	is a member of Enterobacter cloacae complex
Enterobacter asburiae RV412_A1_2010_05 LBK	is a member of Enterobacter cloacae complex
Enterobacter bugandensis BK7261 JUG	is a member of Enterobacter cloacae complex
Enterobacter bugandensis DSM 101086 DSM	is a member of Enterobacter cloacae complex
Enterobacter bugandensis DSM 101087 DSM	is a member of Enterobacter cloacae complex
Enterobacter bugandensis DSM 101088 DSM	is a member of Enterobacter cloacae complex
Enterobacter bugandensis DSM 101089 DSM	is a member of Enterobacter cloacae complex
Enterobacter bugandensis DSM 101090 DSM	is a member of Enterobacter cloacae complex
Enterobacter bugandensis DSM 101091 DSM	is a member of Enterobacter cloacae complex
Enterobacter bugandensis DSM 101092 DSM	is a member of Enterobacter cloacae complex
Enterobacter bugandensis DSM 29888T DSM	is a member of Enterobacter cloacae complex
Enterobacter bugandensis RBG_17_0246_1 JUG	is a member of Enterobacter cloacae complex
Enterobacter bugandensis RPF_18_0143_1 JUG	is a member of Enterobacter cloacae complex
Enterobacter cancerogenus DSM 17580T DSM	is a member of Enterobacter cloacae complex
Enterobacter cloacae ssp cloacae RPK_18_0157_1 JUG	is a member of Enterobacter cloacae complex
Enterobacter cloacae ssp dissolvens DSM 16657T DSM	is a member of Enterobacter cloacae complex
Enterobacter hormaechei ssp steigerwaltii And8437 JUG	is a member of Enterobacter cloacae complex
Enterobacter kobei DSM 13645T DSM	is a member of Enterobacter cloacae complex
Enterobacter ludwigii RBF_18_0074_1 JUG	is a member of Enterobacter cloacae complex
Enterobacter ludwigii RBL_18_0029_2 JUG	is a member of Enterobacter cloacae complex
Enterobacter ludwigii RPK_17_0322_2 JUG	is a member of Enterobacter cloacae complex
Enterocloster clostridioformis 1021_NCTC 11224T BOG	Synonym of Clostridium clostridioforme. Species bolteae / clostridioformis of the genus Enterocloster have very similar patterns: Therefore distinguishing their species is difficult.
Escherichia coli ATCC 35218 CHB	closely related to Shigella / Escherichia fergusonii and not definitely distinguishable at the moment
Escherichia coli ESBL_EA_RSS_1528T CHB	closely related to Shigella / Escherichia fergusonii and not definitely distinguishable at the moment
Gordonia sputi DSM 43022 DSM	Species aichiensis / otitidis / sputi of the genus Gordonia have very similar patterns: Therefore distinguishing their species is difficult.
Klebsiella oxytoca 35130 PFM	Klebsiella oxytoca and species ornithinolytica / planticola / terrigena of the genus Raoultella have very similar patterns: Therefore distinguishing their species is difficult.
Klebsiella oxytoca ATCC 700324 THL	Klebsiella oxytoca and species ornithinolytica / planticola / terrigena of the genus Raoultella have very similar patterns: Therefore distinguishing their species is difficult.
Klebsiella oxytoca VA20876_1_09 ERL	Klebsiella oxytoca and species ornithinolytica / planticola / terrigena of the genus Raoultella have very similar patterns: Therefore distinguishing their species is difficult.
Klebsiella oxytoca VA20876_2_09 ERL	Klebsiella oxytoca and species ornithinolytica / planticola / terrigena of the genus Raoultella have very similar patterns: Therefore distinguishing their species is difficult.
Klebsiella oxytoca VA20879_09 ERL	Klebsiella oxytoca and species ornithinolytica / planticola / terrigena of the genus Raoultella have very similar patterns: Therefore distinguishing their species is difficult.
Klebsiella oxytoca VA31877_09 ERL	Klebsiella oxytoca and species ornithinolytica / planticola / terrigena of the genus Raoultella have very similar patterns: Therefore distinguishing their species is difficult.
Lacticaseibacillus paracasei ssp paracasei DSM 20006 DSM	synonym of Lactobacillus paracasei ssp paracasei
Lacticaseibacillus paracasei ssp paracasei DSM 20207 DSM	synonym of Lactobacillus paracasei ssp paracasei
Lacticaseibacillus paracasei ssp paracasei DSM 20312 DSM	synonym of Lactobacillus paracasei ssp paracasei
Lacticaseibacillus paracasei ssp paracasei DSM 5622T DSM	synonym of Lactobacillus paracasei ssp paracasei
Lacticaseibacillus paracasei ssp paracasei DSM 8741 DSM	synonym of Lactobacillus paracasei ssp paracasei
Lactobacillus gasseri DSM 20077 DSM	Species gasseri / johnsonii / paragasseri / taiwanensis of the genus Lactobacillus have very similar patterns: Therefore distinguishing their species is difficult.
Lactobacillus gasseri DSM 20604 DSM	Species gasseri / johnsonii / paragasseri / taiwanensis of the genus Lactobacillus have very similar patterns: Therefore distinguishing their species is difficult.
Lactococcus garvieae DSM 20684T DSM	For the species formosensis / garvieae / petauri of the genus Lactococcus the 16S rRNA gene sequences are very similar. Therefore distinguishing the mentioned species is difficult.
Latilactobacillus fuchuensis DSM 14342 DSM	synonym of Lactobacillus fuchuensis
Latilactobacillus fuchuensis DSM 14342 DSM_2	synonym of Lactobacillus fuchuensis
Legionella erythra CCUG 29667T TW VUN	Species erythra / rubrilucens of the genus Legionella have very similar patterns: Therefore distinguishing their species is difficult.
Legionella erythra DSM 17644T DSM	Species erythra / rubrilucens of the genus Legionella have very similar patterns: Therefore distinguishing their species is difficult.
Lentilactobacillus hilgardii DSM 20051 DSM	synonym of Lactobacillus hilgardii
Lentilactobacillus parabuchneri DSM 15352 DSM	synonym of Lactobacillus parabuchneri
Ligilactobacillus agilis DSM 102821 DSM	synonym of Lactobacillus agilis
Ligilactobacillus agilis DSM 20508 DSM	synonym of Lactobacillus agilis
Ligilactobacillus agilis DSM 20509T DSM	synonym of Lactobacillus agilis
Ligilactobacillus agilis DSM 20510 DSM	synonym of Lactobacillus agilis
Ligilactobacillus aviarius DSM 20654 DSM	synonym of Lactobacillus aviarius
Ligilactobacillus murinus DSM 20452T DSM	Synonym of Lactobacillus murinus. For the species animalis / murinus of the genus Ligilactobacillus the MALDI patterns and the 16S rRNA gene sequence are very similar. Therefore distinguishing the mentioned species is difficult.
Ligilactobacillus murinus DSM 20453 DSM	Synonym of Lactobacillus murinus. For the species animalis / murinus of the genus Ligilactobacillus the MALDI patterns and the 16S rRNA gene sequence are very similar. Therefore distinguishing the mentioned species is difficult.
Ligilactobacillus ruminis DSM 20403T DSM	synonym of Lactobacillus ruminis
Ligilactobacillus salivarius DSM 20492 DSM	synonym of Lactobacillus salivarius
Ligilactobacillus salivarius DSM 20554 DSM	synonym of Lactobacillus salivarius
Ligilactobacillus salivarius DSM 20555T DSM	synonym of Lactobacillus salivarius
Limosilactobacillus antri DSM 16042 DSM	Synonym of Lactobacillus antri. Species antri / oris of the genus Limosilactobacillus have very similar patterns: Therefore distinguishing their species is difficult.
Limosilactobacillus ingluviei DSM 14792 DSM	synonym of Lactobacillus ingluviei
Limosilactobacillus oris DSM 4866 DSM	Synonym of Lactobacillus oris. Species antri / oris of the genus Limosilactobacillus have very similar patterns: Therefore distinguishing their species is difficult.
Limosilactobacillus reuteri DSM 20053 DSM	Synonym of Lactobacillus reuteri. Species albertensis / caviae / reuteri / rudii of the genus Limosilactobacillus have very similar patterns: Therefore distinguishing their species is difficult.
Liquorilactobacillus vini DSM 20605T DSM	synonym of Lactobacillus vini
Loigolactobacillus coryniformis DSM 20001T DSM	synonym of Lactobacillus coryniformis
Loigolactobacillus coryniformis DSM 20007 DSM	synonym of Lactobacillus coryniformis
Loigolactobacillus coryniformis ssp torquens DSM 20004T DSM	synonym of Lactobacillus coryniformis ssp torquens
Neisseria meningitidis Serogroup_A BRL	Non-pathogenic Neisseria species could be misidentified as Neisseria meningitidis. For differentiation an adequate identification method has to be selected by an experienced professional.
Neisseria meningitidis Serogroup_W135 BRL	Non-pathogenic Neisseria species could be misidentified as Neisseria meningitidis. For differentiation an adequate identification method has to be selected by an experienced professional.
Neisseria meningitidis Serogroup_X BRL	Non-pathogenic Neisseria species could be misidentified as Neisseria meningitidis. For differentiation an adequate identification method has to be selected by an experienced professional.
Nocardia brasiliensis DSM 43009 DSM	For the species brasiliensis / iowensis / vulneris of the genus Nocardia the MALDI patterns and the 16S rRNA gene sequences are very similar. Therefore distinguishing the mentioned species is difficult.
Pandoraea norimbergensis DSM 11628T HAM	The taxonomical species diversity within the genus Pandoraea is very high. Many species are closely related to each other and build groups or clusters. Such species cluster could consist of up to 15 different species and can be even overlapping with other clusters. The given MALDI Biotyper identification shall be generally interpreted as a preliminary result. For exact species identification furt…
Pantoea agglomerans CCM 298 CCM	synonym of Erwinia herbicola
Paucilactobacillus vaccinostercus DSM 15802 DSM	synonym of Lactobacillus vaccinostercus
Priestia endophytica DSM 13796T DSM	Synonym of Bacillus endophyticus. The quality of spectra (score) depends on the degree of sporulation: Use fresh material.
Pseudomonas congelans DSM 14939T HAM	is a member of Pseudomonas fluorescens group
Pseudomonas monteilii DSM 14164T HAM	is a member of Pseudomonas putida group
Pseudomonas mosselii CIP 105259T HAM	is a member of Pseudomonas putida group
Pseudomonas putida B411 UFL	is a member of Pseudomonas putida group
Pseudomonas veronii B561 UFL	is a member of Pseudomonas fluorescens group
Raoultella ornithinolytica CCUG 52805 CCUG	Klebsiella oxytoca and species ornithinolytica / planticola / terrigena of the genus Raoultella have very similar patterns: Therefore distinguishing their species is difficult.
Raoultella ornithinolytica DSM 7464T DSM	Klebsiella oxytoca and species ornithinolytica / planticola / terrigena of the genus Raoultella have very similar patterns: Therefore distinguishing their species is difficult.
Raoultella ornithinolytica MB_18887 CHB	Klebsiella oxytoca and species ornithinolytica / planticola / terrigena of the genus Raoultella have very similar patterns: Therefore distinguishing their species is difficult.
Raoultella ornithinolytica VA10895_09 ERL	Klebsiella oxytoca and species ornithinolytica / planticola / terrigena of the genus Raoultella have very similar patterns: Therefore distinguishing their species is difficult.
Raoultella planticola DSM 3069T DSM	Klebsiella oxytoca and species ornithinolytica / planticola / terrigena of the genus Raoultella have very similar patterns: Therefore distinguishing their species is difficult.
Raoultella planticola DSM 4617 DSM	Klebsiella oxytoca and species ornithinolytica / planticola / terrigena of the genus Raoultella have very similar patterns: Therefore distinguishing their species is difficult.
Raoultella planticola MHNC_28_1 ERL	Klebsiella oxytoca and species ornithinolytica / planticola / terrigena of the genus Raoultella have very similar patterns: Therefore distinguishing their species is difficult.
Raoultella planticola MHNC_SB2787 ERL	Klebsiella oxytoca and species ornithinolytica / planticola / terrigena of the genus Raoultella have very similar patterns: Therefore distinguishing their species is difficult.
Raoultella planticola VA04253_09 ERL	Klebsiella oxytoca and species ornithinolytica / planticola / terrigena of the genus Raoultella have very similar patterns: Therefore distinguishing their species is difficult.
Raoultella planticola VA3440_3_09 ERL	Klebsiella oxytoca and species ornithinolytica / planticola / terrigena of the genus Raoultella have very similar patterns: Therefore distinguishing their species is difficult.
Raoultella terrigena VA5551_09 ERL	Klebsiella oxytoca and species ornithinolytica / planticola / terrigena of the genus Raoultella have very similar patterns: Therefore distinguishing their species is difficult.
Rhodococcus hoagii Cory_35 IBS	synonym of Rhodococcus equi
Rhodococcus hoagii DSM 20307 DSM	synonym of Rhodococcus equi
Rhodococcus rhodochrous DSM 43241T DSM	Species gordoniae / pyridinivorans / rhodochrous of the genus Rhodococcus have very similar patterns: Therefore distinguishing their species is difficult.
Salmonella sp (enterica st Anatum) 11 LAL	Salmonella can only be identified on genus level.
Schaalia georgiae DSM 6843T DSM	synonym of Actinomyces georgiae
Secundilactobacillus silagincola DSM 102973T DSM	Synonym of Lactobacillus silagincola. Species mixtipabuli / pentosiphilus / silagei / silagincola of the genus Secundilactobacillus have very similar patterns: Therefore distinguishing their species is difficult.
Staphylococcus carnosus ssp utilis DSM 11676T DSM	For the species carnosus / condimenti / piscifermentans of the genus Staphylococcus the 16S rRNA gene sequences are very similar. Therefore distinguishing the mentioned species is difficult.
Staphylococcus carnosus ssp utilis DSM 11677 DSM	For the species carnosus / condimenti / piscifermentans of the genus Staphylococcus the 16S rRNA gene sequences are very similar. Therefore distinguishing the mentioned species is difficult.
Staphylococcus kloosii LMG 19129 LMG_dir	Species durrellii / kloosii / lloydii of the genus Staphylococcus have very similar patterns: Therefore distinguishing their species is difficult.
Stenotrophomonas maltophilia (Pseudomonas hibiscicola) LMG 980T HAM	is a member of Stenotrophomonas maltophilia group or closely related
Streptococcus vestibularis DSM 5636T DSM	Species salivarius / vestibularis of the genus Streptococcus have very similar patterns: Therefore distinguishing their species is difficult.
Streptomyces lavendulae B264 UFL	The taxonomical species diversity within the genus Streptomyces is very high. Many species are closely related to each other and build groups or clusters. Such species cluster could consist of up to 15 different species and can be even overlapping with other clusters. The given MALDI Biotyper identification shall be generally interpreted as a preliminary result. For exact species identification f…
Tsukamurella paurometabola DSM 44119 DSM	Species of this genus have very similar patterns: Therefore distinguishing their species is difficult.
Meaning of Score Values (Standard Sample)
Range	Description	Symbols	Color
2.300 ... 3.000	highly probable species identification	( +++ )	green
2.000 ... 2.299	secure genus identification, probable species identification	( ++ )	green
1.700 ... 1.999	probable genus identification	( + )	yellow
0.000 ... 1.699	not reliable identification	( – )	red
Meaning of Consistency Categories (A - C)
Category	Description
A	Species Consistency: The best match was classified as 'green' (see above). Further 'green' matches are of the same species as the first one. Further 'yellow' matches are at least of the same genus as the first one.
B	Genus Consistency: The best match was classified as 'green' or 'yellow' (see above). Further 'green' or 'yellow' matches have at least the same genus as the first one. The conditions of species consistency are not fulfilled.
C	No Consistency: Neither species nor genus consistency (Please check for synonyms of names or microbial mixture).
Analyte1
Analyte Name:	C1
Analyte Description:
Analyte ID:	1
Analyte Creation Date/Time:	2023-03-17T13:58:39.567
Analyte Type:	Standard sample
Applied MSP Library(ies):	Filamentous Fungi, BDAL
Applied Taxonomy Tree:
Rank	Matched Pattern	Score	NCBI
(Quality)		Value	Identifier
1	Pediococcus pentosaceus DSM 20206 DSM	1.91	1255
(+)
2	Pediococcus pentosaceus AL908877_BK14924 UKH	1.87	1255
(+)
3	Pediococcus pentosaceus 091015_01 LBK	1.75	1255
(+)
4	Ligilactobacillus murinus DSM 20452T DSM	1.36	1622
(–)
5	Acinetobacter haemolyticus LMG 10571 LMG	1.33	29430
(–)
6	Pediococcus pentosaceus LMG 17237 LMG	1.32	1255
(–)
7	Ligilactobacillus murinus DSM 20453 DSM	1.29	1622
(–)
8	Staphylococcus aureus ssp aureus DSM 4910 DSM	1.25	1280
(–)
9	Schaalia georgiae DSM 6843T DSM	1.25	52768
(–)
10	Staphylococcus aureus ssp aureus DSM 20232 DSM	1.25	1280
(–)
Analyte2
Analyte Name:	C2
Analyte Description:
Analyte ID:	2
Analyte Creation Date/Time:	2023-03-17T13:58:39.568
Analyte Type:	Standard sample
Applied MSP Library(ies):	Filamentous Fungi, BDAL
Applied Taxonomy Tree:
Rank	Matched Pattern	Score	NCBI
(Quality)		Value	Identifier
1	Pediococcus pentosaceus DSM 20206 DSM	2.14	1255
(++)
2	Pediococcus pentosaceus AL908877_BK14924 UKH	2.11	1255
(++)
3	Pediococcus pentosaceus 091015_01 LBK	1.92	1255
(+)
4	Pediococcus pentosaceus 161 RLT	1.64	1255
(–)
5	Pediococcus pentosaceus LMG 17237 LMG	1.44	1255
(–)
6	Neisseria meningitidis Serogroup_W135 BRL	1.4	487
(–)
7	Neisseria meningitidis Serogroup_X BRL	1.32	487
(–)
8	Clostridium beijerinckii 1011_DSM 552 BOG	1.31	1520
(–)
9	Enterococcus faecium PX_21086109_III MLD	1.27	1352
(–)
10	Enterococcus faecium 20218_1 CHB	1.26	1352
(–)
Analyte3
Analyte Name:	C3
Analyte Description:
Analyte ID:	3
Analyte Creation Date/Time:	2023-03-17T13:58:39.569
Analyte Type:	Standard sample
Applied MSP Library(ies):	Filamentous Fungi, BDAL
Applied Taxonomy Tree:
Rank	Matched Pattern	Score	NCBI
(Quality)		Value	Identifier
1	Pediococcus pentosaceus DSM 20206 DSM	2.22	1255
(++)
2	Pediococcus pentosaceus AL908877_BK14924 UKH	1.88	1255
(+)
3	Pediococcus pentosaceus 091015_01 LBK	1.76	1255
(+)
4	Pediococcus pentosaceus LMG 17237 LMG	1.46	1255
(–)
5	Pediococcus pentosaceus 161 RLT	1.42	1255
(–)
6	Staphylococcus haemolyticus Mb18803_2 CHB	1.38	1283
(–)
7	Lentilactobacillus hilgardii DSM 20051 DSM	1.31	1588
(–)
8	Enterococcus faecium 20218_1 CHB	1.3	1352
(–)
9	Burkholderia multivorans LMG 14293 HAM	1.26	87883
(–)
10	Lactococcus plantarum DSM 20686T DSM	1.24	1365
(–)
Analyte4
Analyte Name:	C4
Analyte Description:
Analyte ID:	4
Analyte Creation Date/Time:	2023-03-17T13:58:39.569
Analyte Type:	Standard sample
Applied MSP Library(ies):	Filamentous Fungi, BDAL
Applied Taxonomy Tree:
Rank	Matched Pattern	Score	NCBI
(Quality)		Value	Identifier
1	Pediococcus pentosaceus DSM 20206 DSM	2.18	1255
(++)
2	Pediococcus pentosaceus AL908877_BK14924 UKH	1.94	1255
(+)
3	Pediococcus pentosaceus 091015_01 LBK	1.84	1255
(+)
4	Pediococcus pentosaceus LMG 17237 LMG	1.57	1255
(–)
5	Clostridium beijerinckii 1072_ATCC 25752T BOG	1.31	1520
(–)
6	Pediococcus pentosaceus 161 RLT	1.3	1255
(–)
7	Blastomonas natatoria DSM 3183T HAM	1.3	34015
(–)
8	Enterobacter kobei DSM 13645T DSM	1.29	208224
(–)
9	Nocardia brasiliensis DSM 43009 DSM	1.23	37326
(–)
10	Salmonella sp (enterica st Anatum) 11 LAL	1.21	590
(–)
Analyte5
Analyte Name:	C5
Analyte Description:
Analyte ID:	5
Analyte Creation Date/Time:	2023-03-17T13:58:39.570
Analyte Type:	Standard sample
Applied MSP Library(ies):	Filamentous Fungi, BDAL
Applied Taxonomy Tree:
Rank	Matched Pattern	Score	NCBI
(Quality)		Value	Identifier
1	Apilactobacillus ozensis DSM 23829T DSM	1.7	1578
(+)
2	Enterocloster clostridioformis 1021_NCTC 11224T BOG	1.4	1531
(–)
3	Lactobacillus ultunensis DSM 16048 DSM	1.35	227945
(–)
4	Ligilactobacillus aviarius DSM 20654 DSM	1.3	1606
(–)
5	Cupriavidus necator DSM 531 HAM	1.29	106590
(–)
6	Cupriavidus necator B238 UFL	1.29	106590
(–)
7	Loigolactobacillus coryniformis ssp torquens DSM 20004T DSM	1.29	1610
(–)
8	Ligilactobacillus ruminis DSM 20403T DSM	1.29	1623
(–)
9	Clavispora lusitaniae 45 PSB	1.27	36911
(–)
10	Peptoniphilus koenoeneniae ENR_0412 ENR	1.27	162289
(–)
Analyte6
Analyte Name:	C6
Analyte Description:
Analyte ID:	6
Analyte Creation Date/Time:	2023-03-17T13:58:39.570
Analyte Type:	Standard sample
Applied MSP Library(ies):	Filamentous Fungi, BDAL
Applied Taxonomy Tree:
Rank	Matched Pattern	Score	NCBI
(Quality)		Value	Identifier
1	Apilactobacillus ozensis DSM 23829T DSM	1.98	1578
(+)
2	Loigolactobacillus coryniformis ssp torquens DSM 20004T DSM	1.5	1610
(–)
3	Ligilactobacillus aviarius DSM 20654 DSM	1.4	1606
(–)
4	Corynebacterium guangdongense DSM 107476T DSM	1.34	1716
(–)
5	Escherichia coli ATCC 35218 CHB	1.33	562
(–)
6	Loigolactobacillus coryniformis DSM 20007 DSM	1.32	1610
(–)
7	Brevibacterium otitidis CCUG 45823 CCUG	1.32	53364
(–)
8	Streptococcus pyogenes ATCC 19615 THL	1.31	1314
(–)
9	Paucilactobacillus vaccinostercus DSM 15802 DSM	1.3	176291
(–)
10	Loigolactobacillus coryniformis DSM 20001T DSM	1.27	1610
(–)
Analyte7
Analyte Name:	C7
Analyte Description:
Analyte ID:	7
Analyte Creation Date/Time:	2023-03-17T13:58:39.571
Analyte Type:	Standard sample
Applied MSP Library(ies):	Filamentous Fungi, BDAL
Applied Taxonomy Tree:
Rank	Matched Pattern	Score	NCBI
(Quality)		Value	Identifier
1	Apilactobacillus ozensis DSM 23829T DSM	2.2	1578
(++)
2	Rhodococcus hoagii Cory_35 IBS	1.43	43767
(–)
3	Loigolactobacillus coryniformis DSM 20001T DSM	1.39	1610
(–)
4	Arthrobacter parietis DSM 16404T DSM	1.35	271434
(–)
5	Ligilactobacillus salivarius DSM 20555T DSM	1.33	1624
(–)
6	Loigolactobacillus coryniformis DSM 20007 DSM	1.32	1610
(–)
7	Aeromonas salmonicida ssp salmonicida CECT 894T DSM	1.31	645
(–)
8	Rhodococcus rhodochrous DSM 43241T DSM	1.28	1829
(–)
9	Arthrobacter tumbae DSM 16406T DSM	1.28	163874
(–)
10	Corynebacterium jeikeium DSM 7171T DSM	1.28	38289
(–)
Analyte8
Analyte Name:	C8
Analyte Description:
Analyte ID:	8
Analyte Creation Date/Time:	2023-03-17T13:58:39.571
Analyte Type:	Standard sample
Applied MSP Library(ies):	Filamentous Fungi, BDAL
Applied Taxonomy Tree:
Rank	Matched Pattern	Score	NCBI
(Quality)		Value	Identifier
1	Apilactobacillus ozensis DSM 23829T DSM	1.98	1578
(+)
2	Ralstonia pickettii 21323_1 CHB	1.41	329
(–)
3	Aromatoleum toluolicum T MPB	1.36	12960
(–)
4	Corynebacterium guangdongense DSM 107476T DSM	1.32	1716
(–)
5	Bacteroides cellulosilyticus CCUG 56000 CCUG	1.32	816
(–)
6	Enterococcus faecium 11037 CHB	1.28	1352
(–)
7	Arthrobacter sp P1 B386 UFL	1.27	1663
(–)
8	Ligilactobacillus aviarius DSM 20654 DSM	1.26	1606
(–)
9	Lactobacillus intestinalis DSM 6629T DSM	1.25	151781
(–)
10	Companilactobacillus farciminis CIP 103136T CIP_2	1.25	1612
(–)
Analyte9
Analyte Name:	C9
Analyte Description:
Analyte ID:	9
Analyte Creation Date/Time:	2023-03-17T13:58:39.572
Analyte Type:	Standard sample
Applied MSP Library(ies):	Filamentous Fungi, BDAL
Applied Taxonomy Tree:
Rank	Matched Pattern	Score	NCBI
(Quality)		Value	Identifier
1	Weissella cibaria DSM 15878T DSM	2.05	137591
(++)
2	Weissella cibaria CIP 108011 CIP	1.91	137591
(+)
3	Weissella cibaria CIP CRBIP24_131 CIP	1.9	137591
(+)
4	Weissella cibaria DSM 14295 DSM	1.86	137591
(+)
5	Weissella confusa NY_1839 MCW	1.59	1583
(–)
6	Weissella confusa NY_7161 MCW	1.55	1583
(–)
7	Pseudomonas putida B411 UFL	1.52	303
(–)
8	Weissella confusa CIP 102979 CIP	1.47	1583
(–)
9	Weissella confusa CIP 102578 CIP	1.44	1583
(–)
10	Agrobacterium radiobacter B178 UFL	1.4	358
(–)
Analyte10
Analyte Name:	C10
Analyte Description:
Analyte ID:	10
Analyte Creation Date/Time:	2023-03-17T13:58:39.573
Analyte Type:	Standard sample
Applied MSP Library(ies):	Filamentous Fungi, BDAL
Applied Taxonomy Tree:
Rank	Matched Pattern	Score	NCBI
(Quality)		Value	Identifier
1	Weissella cibaria DSM 15878T DSM	2.09	137591
(++)
2	Weissella cibaria DSM 14295 DSM	1.94	137591
(+)
3	Weissella cibaria CIP 108011 CIP	1.89	137591
(+)
4	Weissella cibaria CIP CRBIP24_131 CIP	1.81	137591
(+)
5	Clostridioides difficile MB_7869_05 THL	1.56	1496
(–)
6	Weissella confusa NY_7161 MCW	1.46	1583
(–)
7	Clostridioides difficile MB_4499_05 THL	1.34	1496
(–)
8	Weissella confusa CIP 102979 CIP	1.33	1583
(–)
9	Schizophyllum commune DSM 11223 DSM	1.32	5334
(–)
10	Weissella confusa NY_1839 MCW	1.27	1583
(–)
Analyte11
Analyte Name:	C11
Analyte Description:
Analyte ID:	11
Analyte Creation Date/Time:	2023-03-17T13:58:39.573
Analyte Type:	Standard sample
Applied MSP Library(ies):	Filamentous Fungi, BDAL
Applied Taxonomy Tree:
Rank	Matched Pattern	Score	NCBI
(Quality)		Value	Identifier
1	Weissella cibaria CIP 108011 CIP	2.09	137591
(++)
2	Weissella cibaria DSM 15878T DSM	2.05	137591
(++)
3	Weissella cibaria DSM 14295 DSM	1.91	137591
(+)
4	Weissella cibaria CIP CRBIP24_131 CIP	1.81	137591
(+)
5	Weissella confusa NY_7161 MCW	1.8	1583
(+)
6	Weissella confusa NY_1839 MCW	1.56	1583
(–)
7	Staphylococcus delphini DSM 20771T DSM	1.38	53344
(–)
8	Weissella confusa DSM 20194 DSM	1.37	1583
(–)
9	Weissella confusa CIP 102979 CIP	1.37	1583
(–)
10	Lactobacillus paralimentarius DSM 13238T DSM	1.34	83526
(–)
Analyte12
Analyte Name:	C12
Analyte Description:
Analyte ID:	12
Analyte Creation Date/Time:	2023-03-17T13:58:39.574
Analyte Type:	Standard sample
Applied MSP Library(ies):	Filamentous Fungi, BDAL
Applied Taxonomy Tree:
Rank	Matched Pattern	Score	NCBI
(Quality)		Value	Identifier
1	Weissella cibaria DSM 15878T DSM	2.29	137591
(++)
2	Weissella cibaria CIP 108011 CIP	1.91	137591
(+)
3	Weissella cibaria CIP CRBIP24_131 CIP	1.86	137591
(+)
4	Weissella cibaria DSM 14295 DSM	1.85	137591
(+)
5	Weissella confusa NY_1839 MCW	1.58	1583
(–)
6	Weissella confusa NY_7161 MCW	1.55	1583
(–)
7	Weissella confusa CIP 102578 CIP	1.43	1583
(–)
8	Weissella confusa DSM 20194 DSM	1.41	1583
(–)
9	Weissella confusa CIP 102979 CIP	1.36	1583
(–)
10	Lactobacillus paralimentarius DSM 13238T DSM	1.32	83526
(–)
Analyte13
Analyte Name:	D1
Analyte Description:
Analyte ID:	13
Analyte Creation Date/Time:	2023-03-17T13:58:39.574
Analyte Type:	Standard sample
Applied MSP Library(ies):	Filamentous Fungi, BDAL
Applied Taxonomy Tree:
Rank	Matched Pattern	Score	NCBI
(Quality)		Value	Identifier
1	Apilactobacillus ozensis DSM 23829T DSM	1.84	1578
(+)
2	Loigolactobacillus coryniformis DSM 20001T DSM	1.44	1610
(–)
3	Tsukamurella paurometabola DSM 44119 DSM	1.37	2061
(–)
4	Staphylococcus sciuri ssp sciuri DSM 6671 DSM	1.36	1296
(–)
5	Candida tropicalis CBS 2319 CBS	1.28	5482
(–)
6	Elizabethkingia miricola DSM 14571T HAM	1.27	172045
(–)
7	Lactobacillus intestinalis DSM 6629T DSM	1.26	151781
(–)
8	Rhodococcus hoagii DSM 20307 DSM	1.25	43767
(–)
9	Secundilactobacillus silagincola DSM 102973T DSM	1.23	1578
(–)
10	Aeromonas salmonicida ssp salmonicida CECT 894T DSM	1.23	645
(–)
Analyte14
Analyte Name:	D2
Analyte Description:
Analyte ID:	14
Analyte Creation Date/Time:	2023-03-17T13:58:39.575
Analyte Type:	Standard sample
Applied MSP Library(ies):	Filamentous Fungi, BDAL
Applied Taxonomy Tree:
Rank	Matched Pattern	Score	NCBI
(Quality)		Value	Identifier
1	Apilactobacillus ozensis DSM 23829T DSM	1.72	1578
(+)
2	Corynebacterium guangdongense DSM 107476T DSM	1.44	1716
(–)
3	Lactococcus garvieae DSM 20684T DSM	1.36	1363
(–)
4	Clostridium tetani 1089_ATCC 10779 BOG	1.26	1513
(–)
5	Enterocloster clostridioformis 1021_NCTC 11224T BOG	1.24	1531
(–)
6	Pseudomonas veronii B561 UFL	1.21	76761
(–)
7	Companilactobacillus farciminis CIP 103136T CIP_2	1.21	1612
(–)
8	Acidovorax defluvii DSM 12644T HAM	1.21	86669
(–)
9	Haemophilus influenzae ATCC 35056 THL	1.19	727
(–)
10	Pandoraea norimbergensis DSM 11628T HAM	1.18	93219
(–)
Analyte15
Analyte Name:	D3
Analyte Description:
Analyte ID:	15
Analyte Creation Date/Time:	2023-03-17T13:58:39.576
Analyte Type:	Standard sample
Applied MSP Library(ies):	Filamentous Fungi, BDAL
Applied Taxonomy Tree:
Rank	Matched Pattern	Score	NCBI
(Quality)		Value	Identifier
1	no peaks found	< 0	-
(–)
2	no peaks found	< 0	-
(–)
3	no peaks found	< 0	-
(–)
4	no peaks found	< 0	-
(–)
5	no peaks found	< 0	-
(–)
6	no peaks found	< 0	-
(–)
7	no peaks found	< 0	-
(–)
8	no peaks found	< 0	-
(–)
9	no peaks found	< 0	-
(–)
10	no peaks found	< 0	-
(–)
Analyte16
Analyte Name:	D4
Analyte Description:
Analyte ID:	16
Analyte Creation Date/Time:	2023-03-17T13:58:39.576
Analyte Type:	Standard sample
Applied MSP Library(ies):	Filamentous Fungi, BDAL
Applied Taxonomy Tree:
Rank	Matched Pattern	Score	NCBI
(Quality)		Value	Identifier
1	Apilactobacillus ozensis DSM 23829T DSM	1.96	1578
(+)
2	Ligilactobacillus agilis DSM 20508 DSM	1.34	1601
(–)
3	Empedobacter brevis LMG 4011T HAM	1.28	247
(–)
4	Arthrobacter parietis DSM 16404T DSM	1.27	271434
(–)
5	Staphylococcus simiae DSM 17637 DSM	1.26	308354
(–)
6	Pseudomonas mosselii CIP 105259T HAM	1.24	78327
(–)
7	Enterocloster clostridioformis 1021_NCTC 11224T BOG	1.24	1531
(–)
8	Arthrobacter tecti DSM 16407T DSM	1.24	271433
(–)
9	Corynebacterium guangdongense DSM 107476T DSM	1.22	1716
(–)
10	Vibrio scophthalmi CECT 4638T EGS	1.21	45658
(–)
Analyte17
Analyte Name:	D5
Analyte Description:
Analyte ID:	17
Analyte Creation Date/Time:	2023-03-17T13:58:39.577
Analyte Type:	Standard sample
Applied MSP Library(ies):	Filamentous Fungi, BDAL
Applied Taxonomy Tree:
Rank	Matched Pattern	Score	NCBI
(Quality)		Value	Identifier
1	Fructobacillus fructosus DSM 20349T DSM	2.16	1631
(++)
2	Fructobacillus durionis DSM 19113T DSM	1.58	283737
(–)
3	Gordonia sputi DSM 43022 DSM	1.29	36823
(–)
4	Lactobacillus plantarum DSM 20205 DSM	1.27	1590
(–)
5	Weissella thailandensis DSM 15832T DSM	1.26	89061
(–)
6	Burkholderia multivorans LMG 14293 HAM	1.24	87883
(–)
7	Neisseria meningitidis Serogroup_A BRL	1.23	487
(–)
8	Streptomyces lavendulae B264 UFL	1.23	1914
(–)
9	Burkholderia pyrrocinia LMG 14191T HAM	1.21	60550
(–)
10	Agromyces fucosus HKI 11529_DSM 8597T HKJ	1.18	41985
(–)
Analyte18
Analyte Name:	D6
Analyte Description:
Analyte ID:	18
Analyte Creation Date/Time:	2023-03-17T13:58:39.578
Analyte Type:	Standard sample
Applied MSP Library(ies):	Filamentous Fungi, BDAL
Applied Taxonomy Tree:
Rank	Matched Pattern	Score	NCBI
(Quality)		Value	Identifier
1	Fructobacillus fructosus DSM 20349T DSM	1.95	1631
(+)
2	Staphylococcus succinus ssp succinus DSM 14617T DSM	1.68	61015
(–)
3	Staphylococcus succinus ssp casei DSM 15096T DSM	1.6	61015
(–)
4	Fructobacillus durionis DSM 19113T DSM	1.56	283737
(–)
5	Staphylococcus succinus ssp succinus DSM 105508 DSM	1.51	61015
(–)
6	Staphylococcus succinus CCUG 28937 CCUG	1.36	61015
(–)
7	Staphylococcus xylosus DSM 6179 DSM	1.35	1288
(–)
8	Paraburkholderia tuberum LMG 21444T HAM	1.32	157910
(–)
9	Clostridium oceanicum DSM 1290T DSM	1.32	1543
(–)
10	Pseudomonas pertucinogena LMG 1874T HAM	1.29	86175
(–)
Analyte19
Analyte Name:	D7
Analyte Description:
Analyte ID:	19
Analyte Creation Date/Time:	2023-03-17T13:58:39.578
Analyte Type:	Standard sample
Applied MSP Library(ies):	Filamentous Fungi, BDAL
Applied Taxonomy Tree:
Rank	Matched Pattern	Score	NCBI
(Quality)		Value	Identifier
1	Fructobacillus fructosus DSM 20349T DSM	2.22	1631
(++)
2	Fructobacillus durionis DSM 19113T DSM	1.51	283737
(–)
3	Pseudomonas monteilii DSM 14164T HAM	1.37	76759
(–)
4	Balneatrix alpica CIP 103589T HAM	1.33	75684
(–)
5	Lactobacillus plantarum DSM 20205 DSM	1.32	1590
(–)
6	Pseudomonas thermotolerans DSM 14292T HAM	1.29	157784
(–)
7	Pseudomonas vancouverensis CIP 106707T HAM	1.28	95300
(–)
8	Burkholderia cepacia LMG 2161 HAM	1.26	292
(–)
9	Lactobacillus gasseri DSM 20077 DSM	1.24	1596
(–)
10	Bacillus pseudomycoides DSM 12442T DSM	1.24	64104
(–)
Analyte20
Analyte Name:	D8
Analyte Description:
Analyte ID:	20
Analyte Creation Date/Time:	2023-03-17T13:58:39.579
Analyte Type:	Standard sample
Applied MSP Library(ies):	Filamentous Fungi, BDAL
Applied Taxonomy Tree:
Rank	Matched Pattern	Score	NCBI
(Quality)		Value	Identifier
1	Fructobacillus fructosus DSM 20349T DSM	2.32	1631
(+++)
2	Fructobacillus durionis DSM 19113T DSM	1.61	283737
(–)
3	Clostridium spiroforme 1047_NCTC 11211T BOG	1.35	29348
(–)
4	Staphylococcus capitis ssp capitis DSM 20325 DSM	1.26	29388
(–)
5	Sphingomonas faeni DSM 14747T HAM	1.24	185950
(–)
6	Staphylococcus simulans DSM 20322T DSM	1.23	1286
(–)
7	Pseudomonas vancouverensis CIP 106707T HAM	1.21	95300
(–)
8	Burkholderia anthina LMG 16670 HAM	1.2	179879
(–)
9	Pseudomonas rhizosphaerae LMG 21640T HAM	1.19	216142
(–)
10	Staphylococcus capitis ssp capitis DSM 6180 DSM	1.19	29388
(–)
Analyte21
Analyte Name:	D9
Analyte Description:
Analyte ID:	21
Analyte Creation Date/Time:	2023-03-17T13:58:39.580
Analyte Type:	Standard sample
Applied MSP Library(ies):	Filamentous Fungi, BDAL
Applied Taxonomy Tree:
Rank	Matched Pattern	Score	NCBI
(Quality)		Value	Identifier
1	Fructobacillus fructosus DSM 20349T DSM	2.15	1631
(++)
2	Fructobacillus durionis DSM 19113T DSM	1.59	283737
(–)
3	Lactobacillus kalixensis DSM 16043T DSM	1.43	227944
(–)
4	Lactobacillus plantarum DSM 20205 DSM	1.25	1590
(–)
5	Legionella erythra DSM 17644T DSM	1.24	448
(–)
6	Stenotrophomonas maltophilia (Pseudomonas hibiscicola) LMG 980T HAM	1.24	40324
(–)
7	Neisseria meningitidis Serogroup_A BRL	1.24	487
(–)
8	Hafnia alvei 20740_1 CHB	1.22	569
(–)
9	Chryseobacterium joostei LMG 18212T HAM	1.21	112234
(–)
10	Burkholderia plantarii DSM 9509T HAM	1.19	41899
(–)
Analyte22
Analyte Name:	D10
Analyte Description:
Analyte ID:	22
Analyte Creation Date/Time:	2023-03-17T13:58:39.580
Analyte Type:	Standard sample
Applied MSP Library(ies):	Filamentous Fungi, BDAL
Applied Taxonomy Tree:
Rank	Matched Pattern	Score	NCBI
(Quality)		Value	Identifier
1	Apilactobacillus kunkeei DSM 12361T DSM_2	2.09	1578
(++)
2	Apilactobacillus kunkeei DSM 12361T DSM	1.85	148814
(+)
3	Enterococcus faecium 20218_1 CHB	1.44	1352
(–)
4	Enterococcus mundtii LMG 12308 LMG	1.27	53346
(–)
5	Ligilactobacillus salivarius DSM 20492 DSM	1.27	1624
(–)
6	Enterococcus mundtii LMG 20698 LMG	1.26	53346
(–)
7	Enterococcus durans DSM 20633T DSM_2	1.26	53345
(–)
8	Aeromonas schubertii CECT 4240T DSM	1.24	652
(–)
9	Limosilactobacillus reuteri DSM 20053 DSM	1.24	1598
(–)
10	Enterococcus durans LMG 12903 LMG	1.24	53345
(–)
Analyte23
Analyte Name:	D11
Analyte Description:
Analyte ID:	23
Analyte Creation Date/Time:	2023-03-17T13:58:39.581
Analyte Type:	Standard sample
Applied MSP Library(ies):	Filamentous Fungi, BDAL
Applied Taxonomy Tree:
Rank	Matched Pattern	Score	NCBI
(Quality)		Value	Identifier
1	Apilactobacillus kunkeei DSM 12361T DSM_2	2.06	1578
(++)
2	Apilactobacillus kunkeei DSM 12361T DSM	1.9	148814
(+)
3	Enterococcus durans DSM 20633T DSM_2	1.6	53345
(–)
4	Enterococcus durans DSM 20633T DSM	1.34	53345
(–)
5	Amylolactobacillus amylotrophicus DSM 20534T DSM	1.26	376807
(–)
6	Lactobacillus delbrueckii ssp lactis DSM 20076 DSM	1.26	1584
(–)
7	Streptomyces lavendulae B264 UFL	1.24	1914
(–)
8	Blastomonas ursincola DSM 9006T HAM	1.23	56361
(–)
9	Priestia endophytica DSM 13796T DSM	1.23	135735
(–)
10	Bifidobacterium merycicum DSM 6492T DSM	1.23	78345
(–)
Analyte24
Analyte Name:	D12
Analyte Description:
Analyte ID:	24
Analyte Creation Date/Time:	2023-03-17T13:58:39.581
Analyte Type:	Standard sample
Applied MSP Library(ies):	Filamentous Fungi, BDAL
Applied Taxonomy Tree:
Rank	Matched Pattern	Score	NCBI
(Quality)		Value	Identifier
1	Fructobacillus fructosus DSM 20349T DSM	1.25	1631
(–)
2	Legionella erythra CCUG 29667T TW VUN	1.24	448
(–)
3	Staphylococcus lentus DSM 20352T DSM	1.22	42858
(–)
4	Acetobacter cerevisiae B219 UFL	1.22	178900
(–)
5	Streptococcus cristatus LMG 17842 LMG	1.2	45634
(–)
6	Streptococcus cristatus LMG 17207 LMG	1.2	45634
(–)
7	Streptococcus minor 0903M19_085501 IBS	1.19	229549
(–)
8	Streptococcus vestibularis DSM 5636T DSM	1.17	1343
(–)
9	Acinetobacter haemolyticus LMG 1033 HAM	1.16	29430
(–)
10	Bacillus cereus DSM 31T DSM	1.16	1396
(–)
Analyte25
Analyte Name:	E1
Analyte Description:
Analyte ID:	25
Analyte Creation Date/Time:	2023-03-17T13:58:39.582
Analyte Type:	Standard sample
Applied MSP Library(ies):	Filamentous Fungi, BDAL
Applied Taxonomy Tree:
Rank	Matched Pattern	Score	NCBI
(Quality)		Value	Identifier
1	Fructobacillus fructosus DSM 20349T DSM	2.17	1631
(++)
2	Sphingomonas faeni DSM 14747T HAM	1.43	185950
(–)
3	Fructobacillus durionis DSM 19113T DSM	1.38	283737
(–)
4	Pantoea agglomerans CCM 298 CCM	1.32	549
(–)
5	Staphylococcus capitis ssp capitis DSM 20325 DSM	1.3	29388
(–)
6	Pseudomonas cichorii DSM 50259T HAM	1.2	36746
(–)
7	Blastomonas natatoria DSM 3183T HAM	1.18	34015
(–)
8	Escherichia coli ESBL_EA_RSS_1528T CHB	1.18	562
(–)
9	Agrobacterium radiobacter B177 UFL	1.17	358
(–)
10	Nocardia yamanashiensis DSM 44669T DSM	1.16	209247
(–)
Analyte26
Analyte Name:	E2
Analyte Description:
Analyte ID:	26
Analyte Creation Date/Time:	2023-03-17T13:58:39.583
Analyte Type:	Standard sample
Applied MSP Library(ies):	Filamentous Fungi, BDAL
Applied Taxonomy Tree:
Rank	Matched Pattern	Score	NCBI
(Quality)		Value	Identifier
1	Fructobacillus fructosus DSM 20349T DSM	2.26	1631
(++)
2	Fructobacillus durionis DSM 19113T DSM	1.64	283737
(–)
3	Lactobacillus plantarum DSM 20205 DSM	1.42	1590
(–)
4	Staphylococcus capitis ssp capitis DSM 20325 DSM	1.38	29388
(–)
5	Limosilactobacillus antri DSM 16042 DSM	1.3	227943
(–)
6	Staphylococcus capitis ssp capitis DSM 6180 DSM	1.28	29388
(–)
7	Staphylococcus lentus DSM 6672 DSM	1.27	42858
(–)
8	Staphylococcus capitis ssp urealyticus DSM 6717T DSM	1.25	29388
(–)
9	Pseudomonas monteilii DSM 14164T HAM	1.25	76759
(–)
10	Staphylococcus capitis ssp capitis DSM 20326T DSM	1.24	29388
(–)
Analyte27
Analyte Name:	E3
Analyte Description:
Analyte ID:	27
Analyte Creation Date/Time:	2023-03-17T13:58:39.584
Analyte Type:	Standard sample
Applied MSP Library(ies):	Filamentous Fungi, BDAL
Applied Taxonomy Tree:
Rank	Matched Pattern	Score	NCBI
(Quality)		Value	Identifier
1	no peaks found	< 0	-
(–)
2	no peaks found	< 0	-
(–)
3	no peaks found	< 0	-
(–)
4	no peaks found	< 0	-
(–)
5	no peaks found	< 0	-
(–)
6	no peaks found	< 0	-
(–)
7	no peaks found	< 0	-
(–)
8	no peaks found	< 0	-
(–)
9	no peaks found	< 0	-
(–)
10	no peaks found	< 0	-
(–)
Analyte28
Analyte Name:	E4
Analyte Description:
Analyte ID:	28
Analyte Creation Date/Time:	2023-03-17T13:58:39.584
Analyte Type:	Standard sample
Applied MSP Library(ies):	Filamentous Fungi, BDAL
Applied Taxonomy Tree:
Rank	Matched Pattern	Score	NCBI
(Quality)		Value	Identifier
1	Staphylococcus succinus ssp casei DSM 15096T DSM	1.94	61015
(+)
2	Staphylococcus succinus ssp succinus DSM 14617T DSM	1.94	61015
(+)
3	Staphylococcus succinus ssp succinus DSM 105508 DSM	1.91	61015
(+)
4	Staphylococcus succinus CCUG 28937 CCUG	1.82	61015
(+)
5	Clostridioides difficile MB_4499_05 THL	1.45	1496
(–)
6	Staphylococcus saprophyticus ssp saprophyticus DSM 4853 DSM	1.42	29385
(–)
7	Staphylococcus xylosus DSM 20267 DSM	1.41	1288
(–)
8	Clostridioides difficile MB_1562_05 THL	1.33	1496
(–)
9	Streptococcus constellatus V17_2011110 MUZ	1.33	76860
(–)
10	Clostridioides difficile MB_294_05 THL	1.3	1496
(–)
Analyte29
Analyte Name:	E5
Analyte Description:
Analyte ID:	29
Analyte Creation Date/Time:	2023-03-17T13:58:39.585
Analyte Type:	Standard sample
Applied MSP Library(ies):	Filamentous Fungi, BDAL
Applied Taxonomy Tree:
Rank	Matched Pattern	Score	NCBI
(Quality)		Value	Identifier
1	Staphylococcus succinus CCUG 28937 CCUG	1.63	61015
(–)
2	Staphylococcus xylosus DSM 20267 DSM	1.59	1288
(–)
3	Staphylococcus saprophyticus ssp saprophyticus DSM 4853 DSM	1.57	29385
(–)
4	Staphylococcus saprophyticus ssp saprophyticus DSM 20229T DSM	1.57	29385
(–)
5	Staphylococcus succinus ssp succinus DSM 14617T DSM	1.57	61015
(–)
6	Lacticaseibacillus paracasei ssp paracasei DSM 20207 DSM	1.47	1597
(–)
7	Enterococcus faecium 11037 CHB	1.44	1352
(–)
8	Staphylococcus succinus ssp succinus DSM 105508 DSM	1.4	61015
(–)
9	Staphylococcus xylosus DSM 6179 DSM	1.29	1288
(–)
10	Staphylococcus saprophyticus ssp saprophyticus DSM 20038 DSM	1.28	29385
(–)
Analyte30
Analyte Name:	E6
Analyte Description:
Analyte ID:	30
Analyte Creation Date/Time:	2023-03-17T13:58:39.586
Analyte Type:	Standard sample
Applied MSP Library(ies):	Filamentous Fungi, BDAL
Applied Taxonomy Tree:
Rank	Matched Pattern	Score	NCBI
(Quality)		Value	Identifier
1	Fructobacillus fructosus DSM 20349T DSM	1.54	1631
(–)
2	Staphylococcus succinus ssp succinus DSM 105508 DSM	1.47	61015
(–)
3	Staphylococcus succinus CCUG 28937 CCUG	1.43	61015
(–)
4	Staphylococcus succinus ssp succinus DSM 14617T DSM	1.42	61015
(–)
5	Enterococcus faecium 11037 CHB	1.41	1352
(–)
6	Staphylococcus saprophyticus ssp saprophyticus DSM 4853 DSM	1.38	29385
(–)
7	Staphylococcus kloosii LMG 19129 LMG_dir	1.38	29384
(–)
8	Veillonella criceti DSM 20734T DSM	1.34	103891
(–)
9	Paraburkholderia tuberum LMG 21444T HAM	1.32	157910
(–)
10	Escherichia coli ATCC 35218 CHB	1.3	562
(–)
Analyte31
Analyte Name:	E7
Analyte Description:
Analyte ID:	31
Analyte Creation Date/Time:	2023-03-17T13:58:39.586
Analyte Type:	Standard sample
Applied MSP Library(ies):	Filamentous Fungi, BDAL
Applied Taxonomy Tree:
Rank	Matched Pattern	Score	NCBI
(Quality)		Value	Identifier
1	Lacticaseibacillus paracasei ssp paracasei DSM 20207 DSM	1.49	1597
(–)
2	Lacticaseibacillus paracasei ssp paracasei DSM 8741 DSM	1.43	1597
(–)
3	Staphylococcus succinus ssp succinus DSM 105508 DSM	1.39	61015
(–)
4	Staphylococcus saprophyticus ssp saprophyticus DSM 4853 DSM	1.39	29385
(–)
5	Ochrobactrum tritici DSM 13340T HAM	1.37	94626
(–)
6	Staphylococcus succinus ssp casei DSM 15096T DSM	1.32	61015
(–)
7	Staphylococcus succinus CCUG 28937 CCUG	1.32	61015
(–)
8	Lacticaseibacillus paracasei ssp paracasei DSM 20312 DSM	1.31	1597
(–)
9	Lacticaseibacillus paracasei ssp paracasei DSM 20006 DSM	1.25	1597
(–)
10	Lacticaseibacillus paracasei ssp paracasei DSM 5622T DSM	1.25	1597
(–)
Analyte32
Analyte Name:	E8
Analyte Description:
Analyte ID:	32
Analyte Creation Date/Time:	2023-03-17T13:58:39.587
Analyte Type:	Standard sample
Applied MSP Library(ies):	Filamentous Fungi, BDAL
Applied Taxonomy Tree:
Rank	Matched Pattern	Score	NCBI
(Quality)		Value	Identifier
1	Staphylococcus succinus ssp casei DSM 15096T DSM	1.79	61015
(+)
2	Staphylococcus succinus ssp succinus DSM 105508 DSM	1.63	61015
(–)
3	Staphylococcus saprophyticus ssp saprophyticus DSM 4853 DSM	1.54	29385
(–)
4	Staphylococcus succinus CCUG 28937 CCUG	1.54	61015
(–)
5	Staphylococcus succinus ssp succinus DSM 14617T DSM	1.48	61015
(–)
6	Staphylococcus xylosus DSM 6179 DSM	1.39	1288
(–)
7	Staphylococcus muscae DSM 7068T DSM	1.36	1294
(–)
8	Pseudomonas congelans DSM 14939T HAM	1.3	200452
(–)
9	Staphylococcus carnosus ssp utilis DSM 11677 DSM	1.29	1281
(–)
10	Staphylococcus delphini DSM 20771T DSM	1.29	53344
(–)
Analyte33
Analyte Name:	E9
Analyte Description:
Analyte ID:	33
Analyte Creation Date/Time:	2023-03-17T13:58:39.588
Analyte Type:	Standard sample
Applied MSP Library(ies):	Filamentous Fungi, BDAL
Applied Taxonomy Tree:
Rank	Matched Pattern	Score	NCBI
(Quality)		Value	Identifier
1	Staphylococcus succinus ssp casei DSM 15096T DSM	1.79	61015
(+)
2	Staphylococcus succinus CCUG 28937 CCUG	1.69	61015
(–)
3	Staphylococcus succinus ssp succinus DSM 105508 DSM	1.53	61015
(–)
4	Enterococcus faecium 11037 CHB	1.44	1352
(–)
5	Limosilactobacillus oris DSM 4866 DSM	1.38	1632
(–)
6	Lacticaseibacillus paracasei ssp paracasei DSM 20207 DSM	1.34	1597
(–)
7	Staphylococcus carnosus ssp utilis DSM 11677 DSM	1.33	1281
(–)
8	Burkholderia plantarii DSM 9509T HAM	1.31	41899
(–)
9	Staphylococcus carnosus ssp utilis DSM 11676T DSM	1.29	1281
(–)
10	Domibacillus sp[2] CICC 24057 CICC	1.29	1239
(–)
Analyte34
Analyte Name:	E10
Analyte Description:
Analyte ID:	34
Analyte Creation Date/Time:	2023-03-17T13:58:39.589
Analyte Type:	Standard sample
Applied MSP Library(ies):	Filamentous Fungi, BDAL
Applied Taxonomy Tree:
Rank	Matched Pattern	Score	NCBI
(Quality)		Value	Identifier
1	Staphylococcus succinus ssp succinus DSM 14617T DSM	1.75	61015
(+)
2	Staphylococcus succinus ssp succinus DSM 105508 DSM	1.72	61015
(+)
3	Staphylococcus succinus CCUG 28937 CCUG	1.47	61015
(–)
4	Staphylococcus nepalensis CCUG 32025 CCUG	1.35	214473
(–)
5	Clostridioides difficile MB_4499_05 THL	1.34	1496
(–)
6	Glutamicibacter endophyticus DSM 28750T DSM	1.32	1663
(–)
7	Staphylococcus saprophyticus ssp saprophyticus DSM 4853 DSM	1.31	29385
(–)
8	Staphylococcus carnosus ssp utilis DSM 11676T DSM	1.3	1281
(–)
9	Staphylococcus arlettae CCUG 50677 CCUG	1.28	29378
(–)
10	Neisseria meningitidis Serogroup_A BRL	1.27	487
(–)
Analyte35
Analyte Name:	E11
Analyte Description:
Analyte ID:	35
Analyte Creation Date/Time:	2023-03-17T13:58:39.589
Analyte Type:	Standard sample
Applied MSP Library(ies):	Filamentous Fungi, BDAL
Applied Taxonomy Tree:
Rank	Matched Pattern	Score	NCBI
(Quality)		Value	Identifier
1	Microbacterium azadirachtae DSM 23848T DSM	1.37	33882
(–)
2	Terrimonas ferruginea DSM 30193T HAM	1.27	249
(–)
3	Prevotella bivia 210610_03 BRUS	1.25	28125
(–)
4	Paeniglutamicibacter sulfureus DSM 20167T DSM	1.23	43666
(–)
5	Agromyces italicus HKI 325_DSM 16388T HKJ	1.23	279572
(–)
6	Kosakonia cowanii 6358 IMHM	1.23	208223
(–)
7	Latilactobacillus fuchuensis DSM 14342 DSM	1.19	164393
(–)
8	Pediococcus cellicola DSM 17757T DSM	1.17	319652
(–)
9	Latilactobacillus fuchuensis DSM 14342 DSM_2	1.16	164393
(–)
10	Agrobacterium radiobacter B178 UFL	1.15	358
(–)
Analyte36
Analyte Name:	E12
Analyte Description:
Analyte ID:	36
Analyte Creation Date/Time:	2023-03-17T13:58:39.590
Analyte Type:	Standard sample
Applied MSP Library(ies):	Filamentous Fungi, BDAL
Applied Taxonomy Tree:
Rank	Matched Pattern	Score	NCBI
(Quality)		Value	Identifier
1	Apilactobacillus ozensis DSM 23829T DSM	1.48	1578
(–)
2	Ligilactobacillus agilis DSM 20508 DSM	1.41	1601
(–)
3	Ligilactobacillus agilis DSM 20510 DSM	1.41	1601
(–)
4	Ligilactobacillus agilis DSM 20509T DSM	1.36	1601
(–)
5	Enterococcus faecalis ATCC 7080 THL	1.36	1351
(–)
6	Ligilactobacillus salivarius DSM 20554 DSM	1.36	1624
(–)
7	Staphylococcus sciuri ssp sciuri DSM 6671 DSM	1.34	1296
(–)
8	Aromatoleum toluolicum T MPB	1.33	12960
(–)
9	Liquorilactobacillus vini DSM 20605T DSM	1.29	238015
(–)
10	Aeromonas salmonicida ssp salmonicida CECT 894T DSM	1.26	645
(–)
Analyte37
Analyte Name:	F1
Analyte Description:
Analyte ID:	37
Analyte Creation Date/Time:	2023-03-17T13:58:39.591
Analyte Type:	Standard sample
Applied MSP Library(ies):	Filamentous Fungi, BDAL
Applied Taxonomy Tree:
Rank	Matched Pattern	Score	NCBI
(Quality)		Value	Identifier
1	Apilactobacillus ozensis DSM 23829T DSM	2.1	1578
(++)
2	Limosilactobacillus ingluviei DSM 14792 DSM	1.37	148604
(–)
3	Acidovorax defluvii DSM 12644T HAM	1.3	86669
(–)
4	Carnobacterium maltaromaticum 2510 FMUG	1.28	2751
(–)
5	Aeromonas hydrophila CECT 839T DSM	1.27	644
(–)
6	Ligilactobacillus salivarius DSM 20555T DSM	1.27	1624
(–)
7	Loigolactobacillus coryniformis DSM 20001T DSM	1.25	1610
(–)
8	Enterococcus faecium VRE_PX_16086218 MLD	1.24	1352
(–)
9	Lentilactobacillus parabuchneri DSM 15352 DSM	1.23	152331
(–)
10	Lactobacillus gasseri DSM 20604 DSM	1.23	1596
(–)
Analyte38
Analyte Name:	F2
Analyte Description:
Analyte ID:	38
Analyte Creation Date/Time:	2023-03-17T13:58:39.591
Analyte Type:	Standard sample
Applied MSP Library(ies):	Filamentous Fungi, BDAL
Applied Taxonomy Tree:
Rank	Matched Pattern	Score	NCBI
(Quality)		Value	Identifier
1	Apilactobacillus ozensis DSM 23829T DSM	2.06	1578
(++)
2	Loigolactobacillus coryniformis ssp torquens DSM 20004T DSM	1.33	1610
(–)
3	Streptococcus thoraltensis DSM 12221T DSM_2	1.31	55085
(–)
4	Companilactobacillus farciminis DSM 20180 DSM	1.29	1612
(–)
5	Companilactobacillus farciminis DSM 20184T DSM	1.26	1612
(–)
6	Arthrobacter parietis DSM 16404T DSM	1.25	271434
(–)
7	Limosilactobacillus ingluviei DSM 14792 DSM	1.22	148604
(–)
8	Paeniclostridium sordellii 1070_ATCC 9714T BOG	1.2	1505
(–)
9	Corynebacterium guangdongense DSM 107476T DSM	1.2	1716
(–)
10	Pseudomonas nitroreducens DSM 14399T HAM	1.2	46680
(–)
Analyte39
Analyte Name:	F3
Analyte Description:
Analyte ID:	39
Analyte Creation Date/Time:	2023-03-17T13:58:39.592
Analyte Type:	Standard sample
Applied MSP Library(ies):	Filamentous Fungi, BDAL
Applied Taxonomy Tree:
Rank	Matched Pattern	Score	NCBI
(Quality)		Value	Identifier
1	Apilactobacillus ozensis DSM 23829T DSM	1.73	1578
(+)
2	Aromatoleum toluvorans Td21 MPB	1.37	92002
(–)
3	Loigolactobacillus coryniformis DSM 20001T DSM	1.33	1610
(–)
4	Kandleria vitulina DSM 20405T DSM	1.3	1630
(–)
5	Paraburkholderia tuberum LMG 21444T HAM	1.27	157910
(–)
6	Aeromonas salmonicida ssp salmonicida CECT 894T DSM	1.26	645
(–)
7	Pseudomonas aeruginosa 8147_2 CHB	1.26	287
(–)
8	Ligilactobacillus agilis DSM 102821 DSM	1.25	1601
(–)
9	Aspergillus terreus 84 VML	1.24	33178
(–)
10	Pseudomonas fragi DSM 3456T HAM	1.23	296
(–)
Analyte40
Analyte Name:	F4
Analyte Description:
Analyte ID:	40
Analyte Creation Date/Time:	2023-03-17T13:58:39.592
Analyte Type:	Standard sample
Applied MSP Library(ies):	Filamentous Fungi, BDAL
Applied Taxonomy Tree:
Rank	Matched Pattern	Score	NCBI
(Quality)		Value	Identifier
1	Enterobacter ludwigii RBF_18_0074_1 JUG	2.29	299767
(++)
2	Enterobacter ludwigii RPK_17_0322_2 JUG	2.18	299767
(++)
3	Enterobacter asburiae DSM 17506T DSM	2.09	61645
(++)
4	Enterobacter kobei DSM 13645T DSM	2.07	208224
(++)
5	Enterobacter bugandensis RPF_18_0143_1 JUG	2.05	547
(++)
6	Enterobacter bugandensis DSM 101086 DSM	2.04	547
(++)
7	Enterobacter bugandensis DSM 101092 DSM	2.03	547
(++)
8	Enterobacter hormaechei ssp steigerwaltii And8437 JUG	2.02	158836
(++)
9	Enterobacter bugandensis DSM 101091 DSM	2.01	547
(++)
10	Enterobacter bugandensis BK7261 JUG	1.97	547
(+)
Analyte41
Analyte Name:	F5
Analyte Description:
Analyte ID:	41
Analyte Creation Date/Time:	2023-03-17T13:58:39.593
Analyte Type:	Standard sample
Applied MSP Library(ies):	Filamentous Fungi, BDAL
Applied Taxonomy Tree:
Rank	Matched Pattern	Score	NCBI
(Quality)		Value	Identifier
1	Enterobacter asburiae DSM 17506T DSM	2.24	61645
(++)
2	Enterobacter bugandensis BK7261 JUG	2.08	547
(++)
3	Enterobacter asburiae RV412_A1_2010_05 LBK	2	61645
(++)
4	Enterobacter ludwigii RPK_17_0322_2 JUG	1.99	299767
(+)
5	Enterobacter bugandensis RPF_18_0143_1 JUG	1.98	547
(+)
6	Enterobacter cloacae ssp cloacae RPK_18_0157_1 JUG	1.98	550
(+)
7	Enterobacter bugandensis DSM 101086 DSM	1.98	547
(+)
8	Enterobacter ludwigii RBF_18_0074_1 JUG	1.97	299767
(+)
9	Enterobacter bugandensis DSM 101090 DSM	1.97	547
(+)
10	Enterobacter kobei DSM 13645T DSM	1.96	208224
(+)
Analyte42
Analyte Name:	F6
Analyte Description:
Analyte ID:	42
Analyte Creation Date/Time:	2023-03-17T13:58:39.594
Analyte Type:	Standard sample
Applied MSP Library(ies):	Filamentous Fungi, BDAL
Applied Taxonomy Tree:
Rank	Matched Pattern	Score	NCBI
(Quality)		Value	Identifier
1	Enterobacter asburiae DSM 17506T DSM	2.21	61645
(++)
2	Enterobacter bugandensis DSM 101092 DSM	2.1	547
(++)
3	Enterobacter bugandensis DSM 101086 DSM	2.09	547
(++)
4	Enterobacter cloacae ssp dissolvens DSM 16657T DSM	2.06	550
(++)
5	Enterobacter kobei DSM 13645T DSM	2.05	208224
(++)
6	Enterobacter asburiae RV412_A1_2010_05 LBK	2.05	61645
(++)
7	Enterobacter hormaechei ssp steigerwaltii And8437 JUG	2.02	158836
(++)
8	Enterobacter ludwigii RPK_17_0322_2 JUG	2.02	299767
(++)
9	Enterobacter bugandensis BK7261 JUG	1.98	547
(+)
10	Enterobacter bugandensis DSM 101091 DSM	1.97	547
(+)
Analyte43
Analyte Name:	F7
Analyte Description:
Analyte ID:	43
Analyte Creation Date/Time:	2023-03-17T13:58:39.594
Analyte Type:	Standard sample
Applied MSP Library(ies):	Filamentous Fungi, BDAL
Applied Taxonomy Tree:
Rank	Matched Pattern	Score	NCBI
(Quality)		Value	Identifier
1	Enterobacter asburiae DSM 17506T DSM	2.11	61645
(++)
2	Enterobacter bugandensis DSM 101089 DSM	1.94	547
(+)
3	Enterobacter cloacae ssp cloacae RPK_18_0157_1 JUG	1.94	550
(+)
4	Enterobacter cloacae ssp dissolvens DSM 16657T DSM	1.93	550
(+)
5	Enterobacter asburiae RV412_A1_2010_05 LBK	1.9	61645
(+)
6	Enterobacter bugandensis RPF_18_0143_1 JUG	1.9	547
(+)
7	Enterobacter cancerogenus DSM 17580T DSM	1.89	69218
(+)
8	Enterobacter ludwigii RBL_18_0029_2 JUG	1.85	299767
(+)
9	Enterobacter bugandensis DSM 101087 DSM	1.84	547
(+)
10	Enterobacter bugandensis DSM 29888T DSM	1.84	547
(+)
Analyte44
Analyte Name:	F8
Analyte Description:
Analyte ID:	44
Analyte Creation Date/Time:	2023-03-17T13:58:39.595
Analyte Type:	Standard sample
Applied MSP Library(ies):	Filamentous Fungi, BDAL
Applied Taxonomy Tree:
Rank	Matched Pattern	Score	NCBI
(Quality)		Value	Identifier
1	Enterobacter ludwigii RBF_18_0074_1 JUG	2.38	299767
(+++)
2	Enterobacter ludwigii RPK_17_0322_2 JUG	2.26	299767
(++)
3	Enterobacter asburiae DSM 17506T DSM	2.18	61645
(++)
4	Enterobacter bugandensis DSM 101086 DSM	2.14	547
(++)
5	Enterobacter bugandensis DSM 101092 DSM	2.13	547
(++)
6	Enterobacter bugandensis DSM 101088 DSM	2.12	547
(++)
7	Enterobacter asburiae RV412_A1_2010_05 LBK	2.08	61645
(++)
8	Enterobacter kobei DSM 13645T DSM	2.07	208224
(++)
9	Enterobacter bugandensis RBG_17_0246_1 JUG	2.07	547
(++)
10	Enterobacter bugandensis DSM 29888T DSM	2.07	547
(++)
Analyte45
Analyte Name:	F9
Analyte Description:
Analyte ID:	45
Analyte Creation Date/Time:	2023-03-17T13:58:39.596
Analyte Type:	Standard sample
Applied MSP Library(ies):	Filamentous Fungi, BDAL
Applied Taxonomy Tree:
Rank	Matched Pattern	Score	NCBI
(Quality)		Value	Identifier
1	Klebsiella oxytoca VA20879_09 ERL	2.24	571
(++)
2	Klebsiella oxytoca VA20876_1_09 ERL	2.21	571
(++)
3	Klebsiella oxytoca ATCC 700324 THL	2.11	571
(++)
4	Klebsiella oxytoca 35130 PFM	2.02	571
(++)
5	Klebsiella oxytoca VA31877_09 ERL	2	571
(++)
6	Raoultella terrigena VA5551_09 ERL	1.87	577
(+)
7	Klebsiella oxytoca VA20876_2_09 ERL	1.86	571
(+)
8	Raoultella planticola MHNC_SB2787 ERL	1.85	575
(+)
9	Raoultella planticola MHNC_28_1 ERL	1.85	575
(+)
10	Raoultella ornithinolytica MB_18887 CHB	1.82	54291
(+)
Analyte46
Analyte Name:	F10
Analyte Description:
Analyte ID:	46
Analyte Creation Date/Time:	2023-03-17T13:58:39.596
Analyte Type:	Standard sample
Applied MSP Library(ies):	Filamentous Fungi, BDAL
Applied Taxonomy Tree:
Rank	Matched Pattern	Score	NCBI
(Quality)		Value	Identifier
1	Klebsiella oxytoca ATCC 700324 THL	2.11	571
(++)
2	Klebsiella oxytoca VA20876_1_09 ERL	2.11	571
(++)
3	Klebsiella oxytoca VA31877_09 ERL	2.07	571
(++)
4	Raoultella ornithinolytica MB_18887 CHB	2.05	54291
(++)
5	Klebsiella oxytoca 35130 PFM	1.97	571
(+)
6	Klebsiella oxytoca VA20879_09 ERL	1.94	571
(+)
7	Raoultella ornithinolytica DSM 7464T DSM	1.92	54291
(+)
8	Raoultella ornithinolytica CCUG 52805 CCUG	1.87	54291
(+)
9	Raoultella ornithinolytica VA10895_09 ERL	1.79	54291
(+)
10	Raoultella planticola DSM 3069T DSM	1.75	575
(+)
Analyte47
Analyte Name:	F11
Analyte Description:
Analyte ID:	47
Analyte Creation Date/Time:	2023-03-17T13:58:39.597
Analyte Type:	Standard sample
Applied MSP Library(ies):	Filamentous Fungi, BDAL
Applied Taxonomy Tree:
Rank	Matched Pattern	Score	NCBI
(Quality)		Value	Identifier
1	Klebsiella oxytoca VA20876_1_09 ERL	2.3	571
(+++)
2	Klebsiella oxytoca VA20879_09 ERL	2.25	571
(++)
3	Klebsiella oxytoca ATCC 700324 THL	2.2	571
(++)
4	Klebsiella oxytoca VA31877_09 ERL	2.13	571
(++)
5	Klebsiella oxytoca 35130 PFM	2.02	571
(++)
6	Raoultella planticola DSM 4617 DSM	2	575
(++)
7	Raoultella planticola DSM 3069T DSM	1.95	575
(+)
8	Raoultella planticola VA3440_3_09 ERL	1.92	575
(+)
9	Raoultella planticola VA04253_09 ERL	1.9	575
(+)
10	Raoultella terrigena VA5551_09 ERL	1.89	577
(+)
Analyte48
Analyte Name:	F12
Analyte Description:
Analyte ID:	48
Analyte Creation Date/Time:	2023-03-17T13:58:39.597
Analyte Type:	Standard sample
Applied MSP Library(ies):	Filamentous Fungi, BDAL
Applied Taxonomy Tree:
Rank	Matched Pattern	Score	NCBI
(Quality)		Value	Identifier
1	Klebsiella oxytoca VA20876_1_09 ERL	2.15	571
(++)
2	Klebsiella oxytoca VA20879_09 ERL	2.12	571
(++)
3	Klebsiella oxytoca VA31877_09 ERL	2.06	571
(++)
4	Raoultella planticola VA3440_3_09 ERL	2.06	575
(++)
5	Klebsiella oxytoca ATCC 700324 THL	2.04	571
(++)
6	Klebsiella oxytoca 35130 PFM	2.02	571
(++)
7	Raoultella ornithinolytica MB_18887 CHB	2.02	54291
(++)
8	Raoultella planticola DSM 3069T DSM	1.91	575
(+)
9	Raoultella terrigena VA5551_09 ERL	1.89	577
(+)
10	Raoultella ornithinolytica DSM 7464T DSM	1.88	54291
(+)
Analyte49
Analyte Name:	G1
Analyte Description:
Analyte ID:	49
Analyte Creation Date/Time:	2023-03-17T13:58:39.598
Analyte Type:	Standard sample
Applied MSP Library(ies):	Filamentous Fungi, BDAL
Applied Taxonomy Tree:
Rank	Matched Pattern	Score	NCBI
(Quality)		Value	Identifier
1	no peaks found	< 0	-
(–)
2	no peaks found	< 0	-
(–)
3	no peaks found	< 0	-
(–)
4	no peaks found	< 0	-
(–)
5	no peaks found	< 0	-
(–)
6	no peaks found	< 0	-
(–)
7	no peaks found	< 0	-
(–)
8	no peaks found	< 0	-
(–)
9	no peaks found	< 0	-
(–)
10	no peaks found	< 0	-
(–)

## Sheet: MALDI-TOF identification 2
MALDI Biotyper
Classification Results
Project Info:
Project Name:	230314-1318-1011027240
Project Description:
Project Owner:	tof-user@MBT-WIN10
Project Creation Date/Time:	2023-03-14T13:31:50.208
Project Analyte Count:	54
Project Type:	Development
QC:	not present
QC Position:
Result Overview
Organism names which are in blue and underlined are linked to the matching hint table below.
Analyte	Analyte	Organism	Score	Organism	Score
Name	ID	(best match)	Value	(second best match)	Value
A1	SF7-1	not reliable identification	1.53	not reliable identification	1.52
(–) (C)
A2	SF7-2	not reliable identification	1.68	not reliable identification	1.64
(–) (C)
A3	SF7-3	not reliable identification	1.29	not reliable identification	1.23
(–) (C)
A4	SF7-4	not reliable identification	1.48	not reliable identification	1.48
(–) (C)
A5	SF23-1	Apilactobacillus ozensis	1.8	not reliable identification	1.48
(+) (B)
A6	SF23-2	not reliable identification	1.47	not reliable identification	1.41
(–) (C)
A7	SF23-6	Apilactobacillus kunkeei	1.96	Apilactobacillus kunkeei	1.88
(+) (B)
A8	SF23-5	Apilactobacillus kunkeei	2.22	Apilactobacillus kunkeei	1.97
(++) (A)
A9	SF23-4	Fructobacillus fructosus	2.28	not reliable identification	1.59
(++) (A)
A10	SF23-3	Apilactobacillus ozensis	2.06	not reliable identification	1.39
(++) (A)
A11	SF23-9	Fructobacillus fructosus	2.04	not reliable identification	1.55
(++) (A)
A12	SF23-8	Fructobacillus fructosus	1.79	not reliable identification	1.54
(+) (B)
B1	SF23-7	Apilactobacillus ozensis	2.13	not reliable identification	1.4
(++) (A)
B2	SF22-2	Lactococcus lactis	2.38	Lactococcus lactis	2.34
(+++) (A)
B3	SF22-1	Lactococcus lactis	2.37	Lactococcus lactis	2.25
(+++) (A)
B4	SF11-2	Pediococcus acidilactici	1.97	Pediococcus acidilactici	1.93
(+) (B)
B5	SF11-1	Weissella bombi	2.04	not reliable identification	1.29
(++) (A)
B6	SF22-4	Lactococcus lactis	2.44	Lactococcus lactis	2.39
(+++) (A)
B7	SF22-3	Lactococcus lactis	2.26	Lactococcus lactis	2.26
(++) (A)
B8	SF11-3	Lactococcus lactis	2.06	Lactococcus lactis	2.02
(++) (A)
B9	SF11-4	Lactococcus lactis	1.89	Lactococcus lactis	1.81
(+) (B)
B10	SF11-5	Weissella bombi	2.18	not reliable identification	1.35
(++) (A)
B11	SF11-6	Lactococcus lactis	1.84	Lactococcus lactis	1.8
(+) (B)
B12	SF11-7	Pediococcus acidilactici	1.78	Pediococcus acidilactici	1.75
(+) (B)
C1	SF16-1	Apilactobacillus kunkeei	2.3	Apilactobacillus kunkeei	2.02
(+++) (A)
C2	SF16-2	Apilactobacillus kunkeei	2.29	Apilactobacillus kunkeei	2.07
(++) (A)
C3	SF16-3	Apilactobacillus kunkeei	2.3	Apilactobacillus kunkeei	2.08
(+++) (A)
C4	SF14-1	not reliable identification	1.33	not reliable identification	1.13
(–) (C)
C5	SF11-3	Weissella bombi	2.2	not reliable identification	1.35
(++) (A)
C6	SF11-2	Weissella bombi	2.07	not reliable identification	1.24
(++) (A)
C7	SF11-1	Lactococcus lactis	2.26	Lactococcus lactis	2.21
(++) (A)
C8	SF14-2	not reliable identification	1.28	not reliable identification	1.26
(–) (C)
C9	SF14-3	not reliable identification	1.32	not reliable identification	1.23
(–) (C)
C10	SF8-1	Pediococcus pentosaceus	2.34	Pediococcus pentosaceus	2.3
(+++) (A)
C11	SF8-2	Weissella bombi	2.34	not reliable identification	1.36
(+++) (A)
C12	SF8-3	Pediococcus pentosaceus	2.27	Pediococcus pentosaceus	2.22
(++) (A)
D1	SF8-4	Pediococcus pentosaceus	2.25	Pediococcus pentosaceus	2.25
(++) (A)
D2	SF8-5	Pediococcus pentosaceus	2.26	Pediococcus pentosaceus	2.22
(++) (A)
D3	SF27-1	not reliable identification	1.56	not reliable identification	1.49
(–) (C)
D4	SF27-2	not reliable identification	1.64	not reliable identification	1.39
(–) (C)
D5	SF27-3	not reliable identification	1.5	not reliable identification	1.38
(–) (C)
D6	SF27-4	Apilactobacillus ozensis	1.77	not reliable identification	1.36
(+) (B)
D7	SF27-5	not reliable identification	1.38	not reliable identification	1.38
(–) (C)
D8	SF27-6	not reliable identification	1.32	not reliable identification	1.31
(–) (C)
D9	SF6-4	not reliable identification	1.43	not reliable identification	1.4
(–) (C)
D10	SF6-3	not reliable identification	1.53	not reliable identification	1.48
(–) (C)
D11	SF6-2	not reliable identification	1.48	not reliable identification	1.47
(–) (C)
D12	SF6-1	not reliable identification	1.68	not reliable identification	1.46
(–) (C)
E1	SF26-4	not reliable identification	1.32	not reliable identification	1.32
(–) (C)
E2	SF26-3	not reliable identification	1.4	not reliable identification	1.31
(–) (C)
E3	SF26-2	not reliable identification	1.45	not reliable identification	1.37
(–) (C)
E4	SF26-1	not reliable identification	1.47	not reliable identification	1.44
(–) (C)
E5	SF12-1	Enterococcus faecalis	2.31	Enterococcus faecalis	2.3
(+++) (C)
E6	SF12-2	Enterococcus faecalis	2.32	Enterococcus faecalis	2.21
(+++) (A)
Matching Hints
Matched Pattern	Comment
Acidovorax delafieldii DSM 64T HAM	For the species delafieldii / kalamii of the genus Acidovorax the 16S rRNA gene sequences are very similar. Therefore distinguishing the mentioned species is difficult.
Acinetobacter gyllenbergii 1N20262652_2 MVD	Species colistiniresistens / courvalinii / dispersus / gyllenbergii / proteolyticus / vivianii of the genus Acinetobacter have very similar patterns: Therefore distinguishing their species is difficult.
Acinetobacter gyllenbergii 7709 CNCTC	Species colistiniresistens / courvalinii / dispersus / gyllenbergii / proteolyticus / vivianii of the genus Acinetobacter have very similar patterns: Therefore distinguishing their species is difficult.
Acinetobacter gyllenbergii DSM 22705T DSM	Species colistiniresistens / courvalinii / dispersus / gyllenbergii / proteolyticus / vivianii of the genus Acinetobacter have very similar patterns: Therefore distinguishing their species is difficult.
Actinotignum schaalii 70710715001 MVC	Synonym of Actinobaculum schaalii. Species sanguinis / schaalii of the genus Actinotignum have very similar patterns: Therefore distinguishing their species is difficult.
Aeromonas hydrophila CECT 839T DSM	Species of this genus have very similar patterns: Therefore distinguishing their species is difficult.
Aeromonas salmonicida ssp salmonicida CECT 894T DSM	Species of this genus have very similar patterns: Therefore distinguishing their species is difficult.
Aeromonas sobria CECT 4245T DSM	Species of this genus have very similar patterns: Therefore distinguishing their species is difficult.
Agrobacterium radiobacter B166 UFL	synonym of Rhizobium radiobacter
Agrobacterium rubi DSM 6772T HAM	Synonym of Rhizobium rubi. Species rosae / rubi / skierniewicense of the genus Agrobacterium have very similar patterns: Therefore distinguishing their species is difficult.
Apilactobacillus apinorum DSM 26257T DSM	synonym of Lactobacillus apinorum
Apilactobacillus apinorum DSM 26315 DSM	synonym of Lactobacillus apinorum
Apilactobacillus kunkeei DSM 12361T DSM	synonym of Lactobacillus kunkeei
Apilactobacillus kunkeei DSM 12361T DSM_2	synonym of Lactobacillus kunkeei
Apilactobacillus ozensis DSM 23829T DSM	synonym of Lactobacillus ozensis
Arthrobacter psychrolactophilus DSM 15612T DSM	Species alpinus / psychrolactophilus of the genus Arthrobacter have very similar patterns: Therefore distinguishing their species is difficult.
Aspergillus japonicus DSM 2345 DSM	is a member of Aspergillus sect. nigri group or closely related
Aspergillus niger DSM 22593 DSM	is a member of Aspergillus sect. nigri group or closely related
Burkholderia anthina LMG 16670 HAM	is a member of Burkholderia cepacia complex
Burkholderia cepacia LMG 2161 HAM	is a member of Burkholderia cepacia complex
Chaetomium globosum DSM 62110 DSM	is a member of Chaetomium 2 group or closely related
Citrobacter freundii 13158_2 CHB	is a member of Citrobacter freundii complex. Species braakii / freundii / gillenii / murliniae / rodentium / sedlakii / werkmannii / youngae of the genus Citrobacter have very similar patterns: Therefore distinguishing their species is difficult.
Clostridium beijerinckii 1011_DSM 552 BOG	synonym of Clostridium diolis
Clostridium beijerinckii 1072_ATCC 25752T BOG	synonym of Clostridium diolis
Clostridium haemolyticum 1069_ATCC 9650T BOG	Clostridium haemolyticum is closely related and shows very similar spectra to the highly pathogenic Clostridium botulinum group III (Toxin Type C and D). Clostridium botulinum is not included in the MALDI Biotyper library. For differentiation an adequate identification method has to be selected by an experienced professional.
Comamonas testosteroni DSM 50244T HAM	Species testosteroni / thiooxydans of the genus Comamonas have very similar patterns: Therefore distinguishing their species is difficult.
Companilactobacillus alimentarius DSM 20181 DSM	synonym of Lactobacillus alimentarius
Companilactobacillus alimentarius DSM 20249T DSM	synonym of Lactobacillus alimentarius
Companilactobacillus farciminis DSM 20180 DSM	Synonym of Lactobacillus farciminis. For the species crustorum / farciminis / formosensis of the genus Companilactobacillus the 16S rRNA gene sequences are very similar. Therefore distinguishing the mentioned species is difficult.
Companilactobacillus farciminis DSM 20184T DSM	Synonym of Lactobacillus farciminis. For the species crustorum / farciminis / formosensis of the genus Companilactobacillus the 16S rRNA gene sequences are very similar. Therefore distinguishing the mentioned species is difficult.
Delftia acidovorans DSM 39T HAM	Species acidovorans / lacustris / tsuruhatensis of the genus Delftia have very similar patterns: Therefore distinguishing their species is difficult.
Elizabethkingia anophelis DSM 105704 DSM	Species of this genus have very similar patterns: Therefore distinguishing their species is difficult.
Empedobacter tilapiae CCUG 64295 CCUG	Species falsenii / tilapiae of the genus Empedobacter have very similar patterns: Therefore distinguishing their species is difficult.
Escherichia coli ATCC 35218 CHB	closely related to Shigella / Escherichia fergusonii and not definitely distinguishable at the moment
Escherichia coli MB11464_1 CHB	closely related to Shigella / Escherichia fergusonii and not definitely distinguishable at the moment
Fructobacillus pseudoficulneus DSM 15468T DSM	For the species pseudoficulneus / tropaeoli of the genus Fructobacillus the 16S rRNA gene sequences are very similar. Therefore distinguishing the mentioned species is difficult.
Gluconobacter oxydans ssp oxydans B540 UFL	Species aidae / oxydans / potus / roseus / vitians of the genus Gluconobacter have very similar patterns: Therefore distinguishing their species is difficult.
Gluconobacter oxydans ssp oxydans B544 UFL	Species aidae / oxydans / potus / roseus / vitians of the genus Gluconobacter have very similar patterns: Therefore distinguishing their species is difficult.
Klebsiella aerogenes 15282_1 CHB	synonym of Enterobacter aerogenes
Klebsiella aerogenes ATCC 13048T THL	synonym of Enterobacter aerogenes
Lacrimispora sphenoides 1046_NCTC 507T BOG	Synonym of Clostridium sphenoides. Species celerecrescens / sphenoides of the genus Lacrimispora have very similar patterns: Therefore distinguishing their species is difficult.
Lacticaseibacillus pantheris DSM 15945T DSM	synonym of Lactobacillus pantheris
Lacticaseibacillus paracasei ssp paracasei DSM 20207 DSM	synonym of Lactobacillus paracasei ssp paracasei
Lacticaseibacillus paracasei ssp paracasei DSM 8741 DSM	synonym of Lactobacillus paracasei ssp paracasei
Lactobacillus amylovorus DSM 20532 DSM	Species amylovorus / kitasatonis of the genus Lactobacillus have very similar patterns: Therefore distinguishing their species is difficult.
Lactobacillus gallinarum CIP 103611T CIP	For the species gallinarum / helveticus of the genus Lactobacillus the 16S rRNA gene sequences are very similar. Therefore distinguishing the mentioned species is difficult.
Lactobacillus gasseri DSM 20604 DSM	Species gasseri / johnsonii / paragasseri / taiwanensis of the genus Lactobacillus have very similar patterns: Therefore distinguishing their species is difficult.
Latilactobacillus fuchuensis DSM 14342 DSM	synonym of Lactobacillus fuchuensis
Lentilactobacillus hilgardii DSM 20051 DSM	synonym of Lactobacillus hilgardii
Lentilactobacillus kefiri DSM 20485 DSM	synonym of Lactobacillus kefiri
Levilactobacillus brevis DSM 20054T DSM	synonym of Lactobacillus brevis
Ligilactobacillus acidipiscis DSM 15353 DSM	synonym of Lactobacillus acidipiscis
Ligilactobacillus agilis DSM 20508 DSM	synonym of Lactobacillus agilis
Ligilactobacillus agilis DSM 20509T DSM	synonym of Lactobacillus agilis
Ligilactobacillus agilis DSM 20510 DSM	synonym of Lactobacillus agilis
Ligilactobacillus aviarius DSM 20654 DSM	synonym of Lactobacillus aviarius
Ligilactobacillus salivarius DSM 20492 DSM	synonym of Lactobacillus salivarius
Ligilactobacillus salivarius DSM 20554 DSM	synonym of Lactobacillus salivarius
Ligilactobacillus salivarius DSM 20555T DSM	synonym of Lactobacillus salivarius
Limosilactobacillus gastricus DSM 16046 DSM	synonym of Lactobacillus gastricus
Limosilactobacillus oris DSM 4865 DSM	Synonym of Lactobacillus oris. Species antri / oris of the genus Limosilactobacillus have very similar patterns: Therefore distinguishing their species is difficult.
Limosilactobacillus reuteri DSM 20015 DSM	Synonym of Lactobacillus reuteri. Species albertensis / caviae / reuteri / rudii of the genus Limosilactobacillus have very similar patterns: Therefore distinguishing their species is difficult.
Limosilactobacillus reuteri DSM 20053 DSM	Synonym of Lactobacillus reuteri. Species albertensis / caviae / reuteri / rudii of the genus Limosilactobacillus have very similar patterns: Therefore distinguishing their species is difficult.
Liquorilactobacillus nagelii DSM 13675T DSM	synonym of Lactobacillus nagelii
Liquorilactobacillus satsumensis DSM 16230T DSM	synonym of Lactobacillus satsumensis
Loigolactobacillus coryniformis DSM 20007 DSM	synonym of Lactobacillus coryniformis
Loigolactobacillus coryniformis ssp torquens DSM 20004T DSM	synonym of Lactobacillus coryniformis ssp torquens
Lysinibacillus composti DSM 24785T DSM	For the species alkaliphilus / composti of the genus Lysinibacillus the MALDI patterns and the 16S rRNA gene sequences are very similar. Therefore distinguishing the mentioned species is difficult. The quality of spectra (score) depends on the degree of sporulation: Use fresh material.
Neisseria meningitidis 24086406 MLD	Non-pathogenic Neisseria species could be misidentified as Neisseria meningitidis. For differentiation an adequate identification method has to be selected by an experienced professional.
Neisseria meningitidis Serogroup_X BRL	Non-pathogenic Neisseria species could be misidentified as Neisseria meningitidis. For differentiation an adequate identification method has to be selected by an experienced professional.
Paenarthrobacter aurescens DSM 20116T DSM	The taxonomical species diversity within the genus Paenarthrobacter is very high. Many species are closely related to each other and build groups or clusters. Such species cluster could consist of up to 15 different species and can be even overlapping with other clusters. The given MALDI Biotyper identification shall be generally interpreted as a preliminary result. For exact species identificati…
Paenibacillus lautus 0_188_1301 CDD	Species glucanolyticus / lautus of the genus Paenibacillus have very similar patterns: Therefore distinguishing their species is difficult.
Paucilactobacillus suebicus DSM 5007T DSM	synonym of Lactobacillus suebicus
Paucilactobacillus vaccinostercus DSM 15802 DSM	synonym of Lactobacillus vaccinostercus
Photorhabdus laumondii DSM 15139T HAM	The taxonomical species diversity within the genus Photorhabdus is very high. Many species are closely related to each other and build groups or clusters. Such species cluster could consist of up to 15 different species and can be even overlapping with other clusters. The given MALDI Biotyper identification shall be generally interpreted as a preliminary result. For exact species identification f…
Pseudomonas oryzihabitans DSM 6835T HAM	is a member of Pseudomonas putida group
Pseudomonas putida B401 UFL	is a member of Pseudomonas putida group
Pseudomonas putida B409 UFL	is a member of Pseudomonas putida group
Rhodococcus hoagii 559 LAL	synonym of Rhodococcus equi
Rodentibacter ratti 343_17 VML	Species heylii / pneumotropicus / ratti of the genus Rodentibacter have very similar patterns: Therefore distinguishing their species is difficult.
Secundilactobacillus similis DSM 23365T DSM	Synonym of Lactobacillus similis. For the species odoratitofui / similis of the genus Secundilactobacillus the 16S rRNA gene sequences are very similar. Therefore distinguishing the mentioned species is difficult.
Shewanella xiamenensis DSM 22215T DSM	Species baltica / decolorationis / glacialipiscicola / hafniensis / oneidensis / profunda / putrefaciens / seohaensis / xiamenensis of the genus Shewanella have very similar patterns: Therefore distinguishing their species is difficult.
Sphingomonas yabuuchiae DSM 14562T HAM	For the species parapaucimobilis / yabuuchiae of the genus Sphingomonas the MALDI patterns and the 16S rRNA gene sequences are very similar. Therefore distinguishing the mentioned species is difficult.
Staphylococcus condimenti DSM 11674T DSM	For the species carnosus / condimenti / piscifermentans of the genus Staphylococcus the 16S rRNA gene sequences are very similar. Therefore distinguishing the mentioned species is difficult.
Staphylococcus condimenti DSM 11675 DSM	For the species carnosus / condimenti / piscifermentans of the genus Staphylococcus the 16S rRNA gene sequences are very similar. Therefore distinguishing the mentioned species is difficult.
Stenotrophomonas maltophilia (Pseudomonas beteli) LMG 978T HAM	is a member of Stenotrophomonas maltophilia group or closely related
Stenotrophomonas maltophilia (Pseudomonas geniculata) LMG 2195T HAM	is a member of Stenotrophomonas maltophilia group or closely related
Streptococcus canis LMG 15894 LMG	Species canis / dysgalactiae of the genus Streptococcus have very similar patterns: Therefore distinguishing their species is difficult.
Streptococcus equinus DSM 20558T DSM_2	Species equinus / gallolyticus / infantarius / lutetiensis of the genus Streptococcus have very similar patterns: Therefore distinguishing their species is difficult.
Streptococcus lutetiensis DSM 15350T DSM	Species equinus / gallolyticus / infantarius / lutetiensis of the genus Streptococcus have very similar patterns: Therefore distinguishing their species is difficult.
Streptomyces albus B262 UFL	The taxonomical species diversity within the genus Streptomyces is very high. Many species are closely related to each other and build groups or clusters. Such species cluster could consist of up to 15 different species and can be even overlapping with other clusters. The given MALDI Biotyper identification shall be generally interpreted as a preliminary result. For exact species identification f…
Streptomyces lavendulae B264 UFL	The taxonomical species diversity within the genus Streptomyces is very high. Many species are closely related to each other and build groups or clusters. Such species cluster could consist of up to 15 different species and can be even overlapping with other clusters. The given MALDI Biotyper identification shall be generally interpreted as a preliminary result. For exact species identification f…
Thauera phenylacetica B4P MPB	For the species aminoaromatica / phenylacetica of the genus Thauera the MALDI patterns and the 16S rRNA gene sequences are very similar. Therefore distinguishing the mentioned species is difficult.
Veillonella caviae DSM 20738T DSM	Species atypica / caviae / denticariosi / dispar / infantium / nakazawae / parvula / rogosae of the genus Veillonella have very similar patterns: Therefore distinguishing their species is difficult.
Weissella bombi DSM 28794T DSM	Species bombi / hellenica / sagaensis of the genus Weissella have very similar patterns: Therefore distinguishing their species is difficult.
Weissella hellenica 22279496 IMHR	Species bombi / hellenica / sagaensis of the genus Weissella have very similar patterns: Therefore distinguishing their species is difficult.
Weissella hellenica DSM 7378T DSM	Species bombi / hellenica / sagaensis of the genus Weissella have very similar patterns: Therefore distinguishing their species is difficult.
Yersinia pseudotuberculosis A188_1_04_2 FLR	Yersinia pseudotuberculosis is closely related and shows very similar spectra to the highly pathogenic Yersinia pestis which is not included in the MALDI Biotyper database. These species cannot be distinguished by the MALDI Biotyper method. For differentiation an adequate identification method has to be selected by an experienced professional.
Meaning of Score Values (Standard Sample)
Range	Description	Symbols	Color
2.300 ... 3.000	highly probable species identification	( +++ )	green
2.000 ... 2.299	secure genus identification, probable species identification	( ++ )	green
1.700 ... 1.999	probable genus identification	( + )	yellow
0.000 ... 1.699	not reliable identification	( – )	red
Meaning of Consistency Categories (A - C)
Category	Description
A	Species Consistency: The best match was classified as 'green' (see above). Further 'green' matches are of the same species as the first one. Further 'yellow' matches are at least of the same genus as the first one.
B	Genus Consistency: The best match was classified as 'green' or 'yellow' (see above). Further 'green' or 'yellow' matches have at least the same genus as the first one. The conditions of species consistency are not fulfilled.
C	No Consistency: Neither species nor genus consistency (Please check for synonyms of names or microbial mixture).
Analyte1
Analyte Name:	A1
Analyte Description:
Analyte ID:	SF7-1
Analyte Creation Date/Time:	2023-03-14T13:31:50.216
Analyte Type:	Standard sample
Applied MSP Library(ies):	Filamentous Fungi, BDAL
Applied Taxonomy Tree:
Rank	Matched Pattern	Score	NCBI
(Quality)		Value	Identifier
1	Leuconostoc mesenteroides ssp mesenteroides DSM 20343T DSM	1.53	1245
(–)
2	Leuconostoc rapi DSM 27776T DSM	1.52	1243
(–)
3	Leuconostoc mesenteroides ssp mesenteroides DSM 20241 DSM	1.46	1245
(–)
4	Leuconostoc palmae DSM 21144T LGL	1.35	1243
(–)
5	Clostridium cadaveris 1074_ATCC 25783T BOG	1.29	1529
(–)
6	Weissella paramesenteroides DSM 20288T DSM	1.28	1249
(–)
7	Leuconostoc mesenteroides ssp cremoris DSM 20346T DSM	1.23	1245
(–)
8	Streptococcus lutetiensis DSM 15350T DSM	1.22	150055
(–)
9	Pichia kudriavzevii CBS 2457 CBS	1.2	4909
(–)
10	Microbacterium lacticum IMET 10712T HKJ	1.2	33885
(–)
Analyte2
Analyte Name:	A2
Analyte Description:
Analyte ID:	SF7-2
Analyte Creation Date/Time:	2023-03-14T13:31:50.216
Analyte Type:	Standard sample
Applied MSP Library(ies):	Filamentous Fungi, BDAL
Applied Taxonomy Tree:
Rank	Matched Pattern	Score	NCBI
(Quality)		Value	Identifier
1	Leuconostoc mesenteroides ssp mesenteroides DSM 20343T DSM	1.68	1245
(–)
2	Leuconostoc pseudomesenteroides DSM 5624 DSM	1.64	33968
(–)
3	Leuconostoc mesenteroides ssp mesenteroides DSM 20241 DSM	1.54	1245
(–)
4	Leuconostoc citreum 1616_B NEQAS	1.47	33964
(–)
5	Leuconostoc rapi DSM 27776T DSM	1.42	1243
(–)
6	Leuconostoc palmae DSM 21144T LGL	1.34	1243
(–)
7	Weissella paramesenteroides DSM 20288T DSM	1.32	1249
(–)
8	Staphylococcus saprophyticus ssp saprophyticus DSM 4853 DSM	1.3	29385
(–)
9	Leuconostoc mesenteroides ssp cremoris DSM 20346T DSM	1.29	1245
(–)
10	Leuconostoc citreum DSM 5577T DSM	1.27	33964
(–)
Analyte3
Analyte Name:	A3
Analyte Description:
Analyte ID:	SF7-3
Analyte Creation Date/Time:	2023-03-14T13:31:50.217
Analyte Type:	Standard sample
Applied MSP Library(ies):	Filamentous Fungi, BDAL
Applied Taxonomy Tree:
Rank	Matched Pattern	Score	NCBI
(Quality)		Value	Identifier
1	Yersinia enterocolitica ssp enterocolitica DSM 4780T RKB	1.29	630
(–)
2	Pseudomonas oryzihabitans DSM 6835T HAM	1.23	47885
(–)
3	Pseudomonas rhizosphaerae LMG 21640T HAM	1.22	216142
(–)
4	Pseudomonas syringae ssp syringae DSM 6693 HAM	1.2	317
(–)
5	Pasteurella mairii DSM 17480T DSM	1.2	757
(–)
6	Paenibacillus thiaminolyticus DSM 5711 DSM	1.19	49283
(–)
7	Halococcus morrhuae B270 UFL	1.18	2250
(–)
8	Bordetella holmesii REF_026 LMG_15946 UZB	1.17	35814
(–)
9	Glutamicibacter arilaitensis DSM 16368T DSM	1.16	256701
(–)
10	Kluyveromyces marxianus CBS 834T CBS	1.15	4911
(–)
Analyte4
Analyte Name:	A4
Analyte Description:
Analyte ID:	SF7-4
Analyte Creation Date/Time:	2023-03-14T13:31:50.217
Analyte Type:	Standard sample
Applied MSP Library(ies):	Filamentous Fungi, BDAL
Applied Taxonomy Tree:
Rank	Matched Pattern	Score	NCBI
(Quality)		Value	Identifier
1	Leuconostoc rapi DSM 27776T DSM	1.48	1243
(–)
2	Pseudomonas rhizosphaerae LMG 21640T HAM	1.48	216142
(–)
3	Leuconostoc mesenteroides ssp mesenteroides DSM 20343T DSM	1.42	1245
(–)
4	Leuconostoc citreum RV_3 LBK	1.34	33964
(–)
5	Pectobacterium wasabiae DSM 18074T HAM	1.32	55208
(–)
6	Leuconostoc mesenteroides ssp mesenteroides DSM 20241 DSM	1.3	1245
(–)
7	Pseudomonas savastanoi ssp savastanoi LMG 5011 HAM	1.3	29438
(–)
8	Pseudomonas syringae ssp syringae LMG 1247T HAM	1.27	317
(–)
9	Thauera phenylacetica B4P MPB	1.26	164400
(–)
10	Lactobacillus plantarum DSM 13273 DSM	1.26	1590
(–)
Analyte5
Analyte Name:	A5
Analyte Description:
Analyte ID:	SF23-1
Analyte Creation Date/Time:	2023-03-14T13:31:50.218
Analyte Type:	Standard sample
Applied MSP Library(ies):	Filamentous Fungi, BDAL
Applied Taxonomy Tree:
Rank	Matched Pattern	Score	NCBI
(Quality)		Value	Identifier
1	Apilactobacillus ozensis DSM 23829T DSM	1.8	1578
(+)
2	Ligilactobacillus agilis DSM 20508 DSM	1.48	1601
(–)
3	Escherichia coli ATCC 35218 CHB	1.36	562
(–)
4	Escherichia coli MB11464_1 CHB	1.33	562
(–)
5	Ligilactobacillus agilis DSM 20509T DSM	1.33	1601
(–)
6	Corynebacterium guangdongense DSM 107476T DSM	1.29	1716
(–)
7	Loigolactobacillus coryniformis ssp torquens DSM 20004T DSM	1.26	1610
(–)
8	Ligilactobacillus agilis DSM 20510 DSM	1.25	1601
(–)
9	Clostridium perfringens DSM 628 VML	1.24	1502
(–)
10	Flavobacterium johnsoniae DSM 2064T HAM	1.23	986
(–)
Analyte6
Analyte Name:	A6
Analyte Description:
Analyte ID:	SF23-2
Analyte Creation Date/Time:	2023-03-14T13:31:50.218
Analyte Type:	Standard sample
Applied MSP Library(ies):	Filamentous Fungi, BDAL
Applied Taxonomy Tree:
Rank	Matched Pattern	Score	NCBI
(Quality)		Value	Identifier
1	Fructobacillus pseudoficulneus DSM 15468T DSM	1.47	220714
(–)
2	Fructobacillus ficulneus DSM 13613T DSM	1.41	157463
(–)
3	Arthrobacter tecti DSM 16407T DSM	1.4	271433
(–)
4	Lactobacillus amylovorus DSM 20532 DSM	1.35	1604
(–)
5	Staphylococcus epidermidis ATCC 12228 CHB	1.35	1282
(–)
6	Lactobacillus kalixensis DSM 16043T DSM	1.24	227944
(–)
7	Lacticaseibacillus pantheris DSM 15945T DSM	1.21	171523
(–)
8	Arthrobacter pascens DSM 20545T DSM	1.19	1677
(–)
9	Paenibacillus prosopidis DSM 22405T DSM	1.18	44249
(–)
10	Chaetomium globosum DSM 62110 DSM	1.17	38033
(–)
Analyte7
Analyte Name:	A7
Analyte Description:
Analyte ID:	SF23-6
Analyte Creation Date/Time:	2023-03-14T13:31:50.219
Analyte Type:	Standard sample
Applied MSP Library(ies):	Filamentous Fungi, BDAL
Applied Taxonomy Tree:
Rank	Matched Pattern	Score	NCBI
(Quality)		Value	Identifier
1	Apilactobacillus kunkeei DSM 12361T DSM_2	1.96	1578
(+)
2	Apilactobacillus kunkeei DSM 12361T DSM	1.88	148814
(+)
3	Aeromonas hydrophila CECT 839T DSM	1.34	644
(–)
4	Enterococcus durans DSM 20633T DSM_2	1.32	53345
(–)
5	Limosilactobacillus reuteri DSM 20053 DSM	1.32	1598
(–)
6	Limosilactobacillus reuteri DSM 20015 DSM	1.18	1598
(–)
7	Aspergillus flavus 1081 PFM	1.16	5059
(–)
8	Shewanella xiamenensis DSM 22215T DSM	1.15	22
(–)
9	Levilactobacillus brevis DSM 20054T DSM	1.14	1580
(–)
10	Ligilactobacillus salivarius DSM 20555T DSM	1.14	1624
(–)
Analyte8
Analyte Name:	A8
Analyte Description:
Analyte ID:	SF23-5
Analyte Creation Date/Time:	2023-03-14T13:31:50.220
Analyte Type:	Standard sample
Applied MSP Library(ies):	Filamentous Fungi, BDAL
Applied Taxonomy Tree:
Rank	Matched Pattern	Score	NCBI
(Quality)		Value	Identifier
1	Apilactobacillus kunkeei DSM 12361T DSM_2	2.22	1578
(++)
2	Apilactobacillus kunkeei DSM 12361T DSM	1.97	148814
(+)
3	Limosilactobacillus reuteri DSM 20053 DSM	1.42	1598
(–)
4	Enterococcus durans DSM 20633T DSM_2	1.41	53345
(–)
5	Apilactobacillus apinorum DSM 26315 DSM	1.39	1578
(–)
6	Streptomyces albus B262 UFL	1.35	1888
(–)
7	Methylobacterium organophilum MB67 UFL	1.32	410
(–)
8	Apilactobacillus apinorum DSM 26257T DSM	1.32	1578
(–)
9	Enterococcus durans LMG 16888 LMG	1.31	53345
(–)
10	Lentilactobacillus kefiri DSM 20485 DSM	1.25	33962
(–)
Analyte9
Analyte Name:	A9
Analyte Description:
Analyte ID:	SF23-4
Analyte Creation Date/Time:	2023-03-14T13:31:50.220
Analyte Type:	Standard sample
Applied MSP Library(ies):	Filamentous Fungi, BDAL
Applied Taxonomy Tree:
Rank	Matched Pattern	Score	NCBI
(Quality)		Value	Identifier
1	Fructobacillus fructosus DSM 20349T DSM	2.28	1631
(++)
2	Fructobacillus durionis DSM 19113T DSM	1.59	283737
(–)
3	Micrococcus luteus IMET 11249 HKJ	1.4	1270
(–)
4	Lactobacillus plantarum DSM 20205 DSM	1.32	1590
(–)
5	Staphylococcus vitulinus DSM 15615T DSM	1.3	71237
(–)
6	Lacrimispora sphenoides 1046_NCTC 507T BOG	1.29	29370
(–)
7	Burkholderia anthina LMG 16670 HAM	1.27	179879
(–)
8	Penicillium chrysogenum DSM 895 HED	1.25	5076
(–)
9	Vibrio coralliilyticus LMG 20984T HAM	1.24	190893
(–)
10	Lactobacillus paralimentarius DSM 13961 DSM	1.22	83526
(–)
Analyte10
Analyte Name:	A10
Analyte Description:
Analyte ID:	SF23-3
Analyte Creation Date/Time:	2023-03-14T13:31:50.221
Analyte Type:	Standard sample
Applied MSP Library(ies):	Filamentous Fungi, BDAL
Applied Taxonomy Tree:
Rank	Matched Pattern	Score	NCBI
(Quality)		Value	Identifier
1	Apilactobacillus ozensis DSM 23829T DSM	2.06	1578
(++)
2	Loigolactobacillus coryniformis DSM 20007 DSM	1.39	1610
(–)
3	Ligilactobacillus aviarius DSM 20654 DSM	1.37	1606
(–)
4	Corynebacterium mastitidis DSM 44356T DSM	1.3	161890
(–)
5	Prevotella pallens 110706_D4 LUMC	1.27	60133
(–)
6	Kandleria vitulina DSM 20405T DSM	1.26	1630
(–)
7	Loigolactobacillus coryniformis ssp torquens DSM 20004T DSM	1.26	1610
(–)
8	Escherichia coli MB11464_1 CHB	1.25	562
(–)
9	Rhodococcus fascians DSM 43987 DSM	1.25	1828
(–)
10	Rhodococcus hoagii 559 LAL	1.25	43767
(–)
Analyte11
Analyte Name:	A11
Analyte Description:
Analyte ID:	SF23-9
Analyte Creation Date/Time:	2023-03-14T13:31:50.221
Analyte Type:	Standard sample
Applied MSP Library(ies):	Filamentous Fungi, BDAL
Applied Taxonomy Tree:
Rank	Matched Pattern	Score	NCBI
(Quality)		Value	Identifier
1	Fructobacillus fructosus DSM 20349T DSM	2.04	1631
(++)
2	Agrobacterium radiobacter B166 UFL	1.55	358
(–)
3	Fructobacillus durionis DSM 19113T DSM	1.5	283737
(–)
4	Stenotrophomonas maltophilia (Pseudomonas beteli) LMG 978T HAM	1.31	40324
(–)
5	Lactobacillus paralimentarius DSM 13961 DSM	1.26	83526
(–)
6	Brevundimonas vesicularis DSM 7226T HAM	1.26	41276
(–)
7	Lactobacillus gasseri DSM 20604 DSM	1.26	1596
(–)
8	Veillonella caviae DSM 20738T DSM	1.26	248316
(–)
9	Sphingobium chlorophenolicum DSM 7098T HAM	1.25	46429
(–)
10	Burkholderia glumae DSM 9512T HAM	1.25	337
(–)
Analyte12
Analyte Name:	A12
Analyte Description:
Analyte ID:	SF23-8
Analyte Creation Date/Time:	2023-03-14T13:31:50.222
Analyte Type:	Standard sample
Applied MSP Library(ies):	Filamentous Fungi, BDAL
Applied Taxonomy Tree:
Rank	Matched Pattern	Score	NCBI
(Quality)		Value	Identifier
1	Fructobacillus fructosus DSM 20349T DSM	1.79	1631
(+)
2	Lactobacillus plantarum DSM 20205 DSM	1.54	1590
(–)
3	Fructobacillus durionis DSM 19113T DSM	1.42	283737
(–)
4	Lacticaseibacillus paracasei ssp paracasei DSM 20207 DSM	1.38	1597
(–)
5	Pseudomonas frederiksbergensis DSM 13022T HAM	1.32	104087
(–)
6	Thauera phenylacetica B4P MPB	1.31	164400
(–)
7	Lactobacillus plantarum DSM 13273 DSM	1.29	1590
(–)
8	Photorhabdus laumondii DSM 15139T HAM	1.28	141679
(–)
9	Lactobacillus paralimentarius DSM 13238T DSM	1.27	83526
(–)
10	Sphingomonas aquatilis DSM 15581T HAM	1.27	93063
(–)
Analyte13
Analyte Name:	B1
Analyte Description:
Analyte ID:	SF23-7
Analyte Creation Date/Time:	2023-03-14T13:31:50.223
Analyte Type:	Standard sample
Applied MSP Library(ies):	Filamentous Fungi, BDAL
Applied Taxonomy Tree:
Rank	Matched Pattern	Score	NCBI
(Quality)		Value	Identifier
1	Apilactobacillus ozensis DSM 23829T DSM	2.13	1578
(++)
2	Corynebacterium guangdongense DSM 107476T DSM	1.4	1716
(–)
3	Enterococcus durans LMG 12903 LMG	1.35	53345
(–)
4	Acidovorax delafieldii DSM 64T HAM	1.32	47920
(–)
5	Loigolactobacillus coryniformis ssp torquens DSM 20004T DSM	1.28	1610
(–)
6	Paraburkholderia caledonica LMG 19076T HAM	1.27	134536
(–)
7	Companilactobacillus farciminis DSM 20184T DSM	1.27	1612
(–)
8	Staphylococcus condimenti DSM 11674T DSM	1.26	70255
(–)
9	Ligilactobacillus salivarius DSM 20554 DSM	1.24	1624
(–)
10	Companilactobacillus farciminis DSM 20180 DSM	1.24	1612
(–)
Analyte14
Analyte Name:	B2
Analyte Description:
Analyte ID:	SF22-2
Analyte Creation Date/Time:	2023-03-14T13:31:50.223
Analyte Type:	Standard sample
Applied MSP Library(ies):	Filamentous Fungi, BDAL
Applied Taxonomy Tree:
Rank	Matched Pattern	Score	NCBI
(Quality)		Value	Identifier
1	Lactococcus lactis ssp lactis DSM 20661 DSM	2.38	1358
(+++)
2	Lactococcus lactis ssp lactis DSM 20175 DSM	2.34	1358
(+++)
3	Lactococcus lactis ssp lactis DSM 20384 DSM	2.24	1358
(++)
4	Lactococcus lactis DSM 4366 DSM	2.23	1358
(++)
5	Lactococcus lactis DSM 20661 DSM_2	2.21	1358
(++)
6	Lactococcus lactis IBS_MS_6 IBS	2.12	1358
(++)
7	Lactococcus lactis DSM 30863 DSM	2.07	1358
(++)
8	Lactococcus lactis ssp lactis 3C1_QSA IBS	2.06	1358
(++)
9	Lactococcus lactis ssp cremoris DSM 20388 DSM	1.92	1358
(+)
10	Lactococcus lactis ssp hordniae DSM 20450T DSM	1.87	1358
(+)
Analyte15
Analyte Name:	B3
Analyte Description:
Analyte ID:	SF22-1
Analyte Creation Date/Time:	2023-03-14T13:31:50.224
Analyte Type:	Standard sample
Applied MSP Library(ies):	Filamentous Fungi, BDAL
Applied Taxonomy Tree:
Rank	Matched Pattern	Score	NCBI
(Quality)		Value	Identifier
1	Lactococcus lactis ssp lactis DSM 20661 DSM	2.37	1358
(+++)
2	Lactococcus lactis DSM 20661 DSM_2	2.25	1358
(++)
3	Lactococcus lactis DSM 4366 DSM	2.24	1358
(++)
4	Lactococcus lactis ssp lactis DSM 20175 DSM	2.23	1358
(++)
5	Lactococcus lactis IBS_MS_6 IBS	2.14	1358
(++)
6	Lactococcus lactis ssp lactis DSM 20384 DSM	2.14	1358
(++)
7	Lactococcus lactis ssp lactis 3C1_QSA IBS	2.11	1358
(++)
8	Lactococcus lactis ssp cremoris DSM 20388 DSM	2.08	1358
(++)
9	Lactococcus lactis DSM 30863 DSM	2.07	1358
(++)
10	Lactococcus lactis ssp tructae DSM 21502T DSM	1.85	1358
(+)
Analyte16
Analyte Name:	B4
Analyte Description:
Analyte ID:	SF11-2
Analyte Creation Date/Time:	2023-03-14T13:31:50.224
Analyte Type:	Standard sample
Applied MSP Library(ies):	Filamentous Fungi, BDAL
Applied Taxonomy Tree:
Rank	Matched Pattern	Score	NCBI
(Quality)		Value	Identifier
1	Pediococcus acidilactici DSM 20238 DSM	1.97	1254
(+)
2	Pediococcus acidilactici 146 RLT	1.93	1254
(+)
3	Pediococcus acidilactici 162 RLT	1.86	1254
(+)
4	Pediococcus acidilactici 160 RLT	1.73	1254
(+)
5	Pediococcus acidilactici TC_9606 MCW	1.57	1254
(–)
6	Pediococcus acidilactici DSM 20284T DSM	1.42	1254
(–)
7	Companilactobacillus alimentarius DSM 20181 DSM	1.41	1602
(–)
8	Companilactobacillus alimentarius DSM 20249T DSM	1.38	1602
(–)
9	Enterococcus cecorum DSM 20683 DSM	1.34	44008
(–)
10	Clostridium paraputrificum 1083_ATCC 17796 BOG	1.33	29363
(–)
Analyte17
Analyte Name:	B5
Analyte Description:
Analyte ID:	SF11-1
Analyte Creation Date/Time:	2023-03-14T13:31:50.225
Analyte Type:	Standard sample
Applied MSP Library(ies):	Filamentous Fungi, BDAL
Applied Taxonomy Tree:
Rank	Matched Pattern	Score	NCBI
(Quality)		Value	Identifier
1	Weissella bombi DSM 28794T DSM	2.04	46255
(++)
2	Agromyces mediolanus DSM 20152T DSM	1.29	41986
(–)
3	Microbacterium ureisolvens DSM 103157T DSM	1.26	33882
(–)
4	Paraburkholderia caribensis DSM 13236T HAM	1.25	75105
(–)
5	Burkholderia anthina LMG 16670 HAM	1.24	179879
(–)
6	Pseudomonas citronellolis DSM 50332T HAM	1.23	53408
(–)
7	Streptococcus uberis DSM 20569T DSM	1.23	1349
(–)
8	Lactococcus lactis DSM 30863 DSM	1.23	1358
(–)
9	Pseudomonas agarici DSM 11810T HAM	1.2	46677
(–)
10	Staphylococcus condimenti DSM 11675 DSM	1.19	70255
(–)
Analyte18
Analyte Name:	B6
Analyte Description:
Analyte ID:	SF22-4
Analyte Creation Date/Time:	2023-03-14T13:31:50.226
Analyte Type:	Standard sample
Applied MSP Library(ies):	Filamentous Fungi, BDAL
Applied Taxonomy Tree:
Rank	Matched Pattern	Score	NCBI
(Quality)		Value	Identifier
1	Lactococcus lactis ssp lactis DSM 20661 DSM	2.44	1358
(+++)
2	Lactococcus lactis ssp lactis DSM 20175 DSM	2.39	1358
(+++)
3	Lactococcus lactis DSM 4366 DSM	2.35	1358
(+++)
4	Lactococcus lactis IBS_MS_6 IBS	2.34	1358
(+++)
5	Lactococcus lactis ssp lactis 3C1_QSA IBS	2.31	1358
(+++)
6	Lactococcus lactis DSM 20661 DSM_2	2.3	1358
(+++)
7	Lactococcus lactis ssp lactis DSM 20384 DSM	2.23	1358
(++)
8	Lactococcus lactis ssp tructae DSM 21502T DSM	2.06	1358
(++)
9	Lactococcus lactis DSM 30863 DSM	2.02	1358
(++)
10	Lactococcus lactis ssp cremoris DSM 20388 DSM	1.95	1358
(+)
Analyte19
Analyte Name:	B7
Analyte Description:
Analyte ID:	SF22-3
Analyte Creation Date/Time:	2023-03-14T13:31:50.226
Analyte Type:	Standard sample
Applied MSP Library(ies):	Filamentous Fungi, BDAL
Applied Taxonomy Tree:
Rank	Matched Pattern	Score	NCBI
(Quality)		Value	Identifier
1	Lactococcus lactis ssp lactis DSM 20384 DSM	2.26	1358
(++)
2	Lactococcus lactis DSM 4366 DSM	2.26	1358
(++)
3	Lactococcus lactis ssp lactis DSM 20661 DSM	2.26	1358
(++)
4	Lactococcus lactis ssp lactis DSM 20175 DSM	2.25	1358
(++)
5	Lactococcus lactis ssp lactis 3C1_QSA IBS	2.16	1358
(++)
6	Lactococcus lactis DSM 20661 DSM_2	2.15	1358
(++)
7	Lactococcus lactis IBS_MS_6 IBS	2.1	1358
(++)
8	Lactococcus lactis DSM 30863 DSM	2.09	1358
(++)
9	Lactococcus lactis ssp cremoris DSM 20388 DSM	1.92	1358
(+)
10	Lactococcus lactis ssp cremoris DSM 20069T DSM	1.79	1358
(+)
Analyte20
Analyte Name:	B8
Analyte Description:
Analyte ID:	SF11-3
Analyte Creation Date/Time:	2023-03-14T13:31:50.227
Analyte Type:	Standard sample
Applied MSP Library(ies):	Filamentous Fungi, BDAL
Applied Taxonomy Tree:
Rank	Matched Pattern	Score	NCBI
(Quality)		Value	Identifier
1	Lactococcus lactis DSM 20661 DSM_2	2.06	1358
(++)
2	Lactococcus lactis DSM 30863 DSM	2.02	1358
(++)
3	Lactococcus lactis DSM 4366 DSM	2.01	1358
(++)
4	Lactococcus lactis ssp lactis DSM 20661 DSM	1.94	1358
(+)
5	Lactococcus lactis ssp lactis DSM 20175 DSM	1.78	1358
(+)
6	Lactococcus lactis ssp lactis DSM 20384 DSM	1.76	1358
(+)
7	Lactococcus lactis DSM 20250 DSM	1.64	1358
(–)
8	Lactococcus lactis ssp lactis 3C1_QSA IBS	1.62	1358
(–)
9	Lactococcus lactis IBS_MS_6 IBS	1.53	1358
(–)
10	Enterococcus faecium VRE_PX_16086218 MLD	1.48	1352
(–)
Analyte21
Analyte Name:	B9
Analyte Description:
Analyte ID:	SF11-4
Analyte Creation Date/Time:	2023-03-14T13:31:50.227
Analyte Type:	Standard sample
Applied MSP Library(ies):	Filamentous Fungi, BDAL
Applied Taxonomy Tree:
Rank	Matched Pattern	Score	NCBI
(Quality)		Value	Identifier
1	Lactococcus lactis DSM 4366 DSM	1.89	1358
(+)
2	Lactococcus lactis DSM 20661 DSM_2	1.81	1358
(+)
3	Lactococcus lactis ssp lactis DSM 20661 DSM	1.8	1358
(+)
4	Lactococcus lactis ssp lactis 3C1_QSA IBS	1.61	1358
(–)
5	Lactococcus lactis DSM 30863 DSM	1.6	1358
(–)
6	Lactococcus lactis ssp cremoris DSM 20069T DSM	1.59	1358
(–)
7	Enterococcus faecium VRE_PX_16086218 MLD	1.51	1352
(–)
8	Lactococcus lactis ssp lactis DSM 20175 DSM	1.51	1358
(–)
9	Lactococcus lactis DSM 20250 DSM	1.49	1358
(–)
10	Acidiphilium acidophilum B349 UFL	1.38	76588
(–)
Analyte22
Analyte Name:	B10
Analyte Description:
Analyte ID:	SF11-5
Analyte Creation Date/Time:	2023-03-14T13:31:50.228
Analyte Type:	Standard sample
Applied MSP Library(ies):	Filamentous Fungi, BDAL
Applied Taxonomy Tree:
Rank	Matched Pattern	Score	NCBI
(Quality)		Value	Identifier
1	Weissella bombi DSM 28794T DSM	2.18	46255
(++)
2	Malikia spinosa DSM 15801T HAM	1.35	86180
(–)
3	Weissella hellenica DSM 7378T DSM	1.3	46256
(–)
4	Pseudomonas jinjuensis LMG 21316T HAM	1.3	198616
(–)
5	Campylobacter coli 11167_03 NVU	1.26	195
(–)
6	Agrobacterium rubi DSM 6772T HAM	1.26	28099
(–)
7	Haemophilus haemolyticus DN062 SLH	1.24	726
(–)
8	Pseudomonas citronellolis DSM 50332T HAM	1.23	53408
(–)
9	Paenarthrobacter aurescens DSM 20116T DSM	1.23	43663
(–)
10	Acinetobacter radioresistens B381 UFL	1.22	40216
(–)
Analyte23
Analyte Name:	B11
Analyte Description:
Analyte ID:	SF11-6
Analyte Creation Date/Time:	2023-03-14T13:31:50.228
Analyte Type:	Standard sample
Applied MSP Library(ies):	Filamentous Fungi, BDAL
Applied Taxonomy Tree:
Rank	Matched Pattern	Score	NCBI
(Quality)		Value	Identifier
1	Lactococcus lactis DSM 4366 DSM	1.84	1358
(+)
2	Lactococcus lactis ssp lactis DSM 20175 DSM	1.8	1358
(+)
3	Lactococcus lactis DSM 30863 DSM	1.76	1358
(+)
4	Lactococcus lactis ssp lactis DSM 20384 DSM	1.72	1358
(+)
5	Lactococcus lactis ssp lactis DSM 20661 DSM	1.69	1358
(–)
6	Lactococcus lactis IBS_MS_6 IBS	1.61	1358
(–)
7	Lactococcus lactis DSM 20661 DSM_2	1.6	1358
(–)
8	Lactococcus lactis ssp lactis 3C1_QSA IBS	1.42	1358
(–)
9	Enterococcus faecium VRE_PX_16086218 MLD	1.4	1352
(–)
10	Lactococcus lactis DSM 20250 DSM	1.28	1358
(–)
Analyte24
Analyte Name:	B12
Analyte Description:
Analyte ID:	SF11-7
Analyte Creation Date/Time:	2023-03-14T13:31:50.229
Analyte Type:	Standard sample
Applied MSP Library(ies):	Filamentous Fungi, BDAL
Applied Taxonomy Tree:
Rank	Matched Pattern	Score	NCBI
(Quality)		Value	Identifier
1	Pediococcus acidilactici TC_9606 MCW	1.78	1254
(+)
2	Pediococcus acidilactici 162 RLT	1.75	1254
(+)
3	Pediococcus acidilactici DSM 20238 DSM	1.66	1254
(–)
4	Pediococcus acidilactici 146 RLT	1.64	1254
(–)
5	Pediococcus acidilactici DSM 20284T DSM	1.62	1254
(–)
6	Pediococcus acidilactici 160 RLT	1.53	1254
(–)
7	Clostridium paraputrificum 1083_ATCC 17796 BOG	1.41	29363
(–)
8	Liquorilactobacillus nagelii DSM 13675T DSM	1.32	82688
(–)
9	Limosilactobacillus oris DSM 4865 DSM	1.24	1632
(–)
10	Cupriavidus gilardii DSM 17292T DSM	1.23	82541
(–)
Analyte25
Analyte Name:	C1
Analyte Description:
Analyte ID:	SF16-1
Analyte Creation Date/Time:	2023-03-14T13:31:50.230
Analyte Type:	Standard sample
Applied MSP Library(ies):	Filamentous Fungi, BDAL
Applied Taxonomy Tree:
Rank	Matched Pattern	Score	NCBI
(Quality)		Value	Identifier
1	Apilactobacillus kunkeei DSM 12361T DSM_2	2.3	1578
(+++)
2	Apilactobacillus kunkeei DSM 12361T DSM	2.02	148814
(++)
3	Limosilactobacillus reuteri DSM 20053 DSM	1.48	1598
(–)
4	Enterococcus durans DSM 20633T DSM_2	1.47	53345
(–)
5	Apilactobacillus apinorum DSM 26257T DSM	1.4	1578
(–)
6	Pseudomonas umsongensis LMG 21317T HAM	1.38	198618
(–)
7	Lentilactobacillus kefiri DSM 20485 DSM	1.33	33962
(–)
8	Candida albicans CBS 1905 NT CBS	1.29	5476
(–)
9	Apilactobacillus apinorum DSM 26315 DSM	1.28	1578
(–)
10	Aspergillus niger DSM 22593 DSM	1.25	5061
(–)
Analyte26
Analyte Name:	C2
Analyte Description:
Analyte ID:	SF16-2
Analyte Creation Date/Time:	2023-03-14T13:31:50.230
Analyte Type:	Standard sample
Applied MSP Library(ies):	Filamentous Fungi, BDAL
Applied Taxonomy Tree:
Rank	Matched Pattern	Score	NCBI
(Quality)		Value	Identifier
1	Apilactobacillus kunkeei DSM 12361T DSM_2	2.29	1578
(++)
2	Apilactobacillus kunkeei DSM 12361T DSM	2.07	148814
(++)
3	Enterococcus durans DSM 20633T DSM_2	1.59	53345
(–)
4	Apilactobacillus apinorum DSM 26257T DSM	1.48	1578
(–)
5	Lentilactobacillus kefiri DSM 20485 DSM	1.34	33962
(–)
6	Apilactobacillus apinorum DSM 26315 DSM	1.34	1578
(–)
7	Limosilactobacillus reuteri DSM 20053 DSM	1.32	1598
(–)
8	Enterococcus durans DSM 20633T DSM	1.3	53345
(–)
9	Enterococcus durans 15037199_3 MVD	1.21	53345
(–)
10	Pseudomonas umsongensis LMG 21317T HAM	1.21	198618
(–)
Analyte27
Analyte Name:	C3
Analyte Description:
Analyte ID:	SF16-3
Analyte Creation Date/Time:	2023-03-14T13:31:50.231
Analyte Type:	Standard sample
Applied MSP Library(ies):	Filamentous Fungi, BDAL
Applied Taxonomy Tree:
Rank	Matched Pattern	Score	NCBI
(Quality)		Value	Identifier
1	Apilactobacillus kunkeei DSM 12361T DSM_2	2.3	1578
(+++)
2	Apilactobacillus kunkeei DSM 12361T DSM	2.08	148814
(++)
3	Enterococcus durans DSM 20633T DSM_2	1.56	53345
(–)
4	Lentilactobacillus kefiri DSM 20485 DSM	1.39	33962
(–)
5	Enterococcus durans LMG 16888 LMG	1.34	53345
(–)
6	Apilactobacillus apinorum DSM 26257T DSM	1.34	1578
(–)
7	Pseudomonas grimontii CIP 106645T HAM	1.33	129847
(–)
8	Limosilactobacillus reuteri DSM 20053 DSM	1.32	1598
(–)
9	Apilactobacillus apinorum DSM 26315 DSM	1.27	1578
(–)
10	Enterococcus canintestini DSM 21207T JUG	1.22	317010
(–)
Analyte28
Analyte Name:	C4
Analyte Description:
Analyte ID:	SF14-1
Analyte Creation Date/Time:	2023-03-14T13:31:50.231
Analyte Type:	Standard sample
Applied MSP Library(ies):	Filamentous Fungi, BDAL
Applied Taxonomy Tree:
Rank	Matched Pattern	Score	NCBI
(Quality)		Value	Identifier
1	Arthrobacter psychrolactophilus DSM 15612T DSM	1.33	92442
(–)
2	Arthrobacter stackebrandtii DSM 16005T DSM	1.13	272161
(–)
3	Lactobacillus gasseri DSM 20604 DSM	1.1	1596
(–)
4	Lysinibacillus composti DSM 24785T DSM	1.09	400634
(–)
5	Staphylococcus delphini DSM 20771T BRB	1.06	53344
(–)
6	Yersinia pseudotuberculosis A188_1_04_2 FLR	1.06	633
(–)
7	Acinetobacter parvus DSM 16617T HAM	1.06	134533
(–)
8	Micrococcus luteus IMET 11249 HKJ	1.05	1270
(–)
9	Eisenbergiella tayi DSM 26961T DSM	1.05	186803
(–)
10	Stenotrophomonas maltophilia (Pseudomonas geniculata) LMG 2195T HAM	1.05	40324
(–)
Analyte29
Analyte Name:	C5
Analyte Description:
Analyte ID:	SF11-3
Analyte Creation Date/Time:	2023-03-14T13:31:50.232
Analyte Type:	Standard sample
Applied MSP Library(ies):	Filamentous Fungi, BDAL
Applied Taxonomy Tree:
Rank	Matched Pattern	Score	NCBI
(Quality)		Value	Identifier
1	Weissella bombi DSM 28794T DSM	2.2	46255
(++)
2	Lentilactobacillus hilgardii DSM 20051 DSM	1.35	1588
(–)
3	Alcaligenes faecalis ssp faecalis DSM 30030T HAM	1.3	511
(–)
4	Sphingobium herbicidovorans DSM 11019T HAM	1.23	76947
(–)
5	Clostridium haemolyticum 1069_ATCC 9650T BOG	1.22	84025
(–)
6	Empedobacter tilapiae CCUG 64295 CCUG	1.22	59734
(–)
7	Helicobacter canis CIP 104753T CBB	1.2	29419
(–)
8	Klebsiella aerogenes 15282_1 CHB	1.19	28451
(–)
9	Klebsiella aerogenes ATCC 13048T THL	1.18	28451
(–)
10	Pseudomonas agarici DSM 11810T HAM	1.17	46677
(–)
Analyte30
Analyte Name:	C6
Analyte Description:
Analyte ID:	SF11-2
Analyte Creation Date/Time:	2023-03-14T13:31:50.232
Analyte Type:	Standard sample
Applied MSP Library(ies):	Filamentous Fungi, BDAL
Applied Taxonomy Tree:
Rank	Matched Pattern	Score	NCBI
(Quality)		Value	Identifier
1	Weissella bombi DSM 28794T DSM	2.07	46255
(++)
2	Agrobacterium rubi DSM 6772T HAM	1.24	28099
(–)
3	Haemophilus haemolyticus DN062 SLH	1.23	726
(–)
4	Streptococcus canis LMG 15894 LMG	1.23	1329
(–)
5	Pseudomonas putida B401 UFL	1.2	303
(–)
6	Haemophilus haemolyticus DN075 SLH	1.2	726
(–)
7	Weissella thailandensis DSM 15832T DSM	1.19	89061
(–)
8	Haemophilus haemolyticus DN624 SLH	1.17	726
(–)
9	Ligilactobacillus acidipiscis DSM 15353 DSM	1.16	89059
(–)
10	Weissella hellenica 22279496 IMHR	1.16	46256
(–)
Analyte31
Analyte Name:	C7
Analyte Description:
Analyte ID:	SF11-1
Analyte Creation Date/Time:	2023-03-14T13:31:50.233
Analyte Type:	Standard sample
Applied MSP Library(ies):	Filamentous Fungi, BDAL
Applied Taxonomy Tree:
Rank	Matched Pattern	Score	NCBI
(Quality)		Value	Identifier
1	Lactococcus lactis DSM 4366 DSM	2.26	1358
(++)
2	Lactococcus lactis DSM 20661 DSM_2	2.21	1358
(++)
3	Lactococcus lactis ssp lactis DSM 20175 DSM	2.11	1358
(++)
4	Lactococcus lactis ssp lactis 3C1_QSA IBS	2.11	1358
(++)
5	Lactococcus lactis DSM 30863 DSM	2.1	1358
(++)
6	Lactococcus lactis ssp lactis DSM 20661 DSM	2.1	1358
(++)
7	Lactococcus lactis IBS_MS_6 IBS	2.06	1358
(++)
8	Lactococcus lactis ssp lactis DSM 20384 DSM	1.99	1358
(+)
9	Lactococcus lactis ssp cremoris DSM 20069T DSM	1.84	1358
(+)
10	Lactococcus lactis ssp tructae DSM 21502T DSM	1.84	1358
(+)
Analyte32
Analyte Name:	C8
Analyte Description:
Analyte ID:	SF14-2
Analyte Creation Date/Time:	2023-03-14T13:31:50.234
Analyte Type:	Standard sample
Applied MSP Library(ies):	Filamentous Fungi, BDAL
Applied Taxonomy Tree:
Rank	Matched Pattern	Score	NCBI
(Quality)		Value	Identifier
1	Leptotrichia trevisanii ENR_0477 ENR	1.28	109328
(–)
2	Leptotrichia trevisanii P6flue_li2AN USH	1.26	109328
(–)
3	Gluconobacter oxydans ssp oxydans B544 UFL	1.22	442
(–)
4	Arthrobacter psychrolactophilus DSM 15612T DSM	1.22	92442
(–)
5	Gluconobacter oxydans ssp oxydans B540 UFL	1.2	442
(–)
6	Hafnia alvei 20740_1 CHB	1.16	569
(–)
7	Weissella minor DSM 20014T DSM	1.12	1620
(–)
8	Arthrobacter stackebrandtii DSM 16005T DSM	1.12	272161
(–)
9	Sphingomonas adhaesiva DSM 7418T HAM	1.12	28212
(–)
10	Paenibacillus larvae DSM 7030T DSM	1.11	1464
(–)
Analyte33
Analyte Name:	C9
Analyte Description:
Analyte ID:	SF14-3
Analyte Creation Date/Time:	2023-03-14T13:31:50.234
Analyte Type:	Standard sample
Applied MSP Library(ies):	Filamentous Fungi, BDAL
Applied Taxonomy Tree:
Rank	Matched Pattern	Score	NCBI
(Quality)		Value	Identifier
1	Arthrobacter psychrolactophilus DSM 15612T DSM	1.32	92442
(–)
2	Acinetobacter gyllenbergii 1N20262652_2 MVD	1.23	469
(–)
3	Leptotrichia trevisanii ENR_0477 ENR	1.23	109328
(–)
4	Acinetobacter gyllenbergii DSM 22705T DSM	1.22	469
(–)
5	Arthrobacter stackebrandtii DSM 16005T DSM	1.2	272161
(–)
6	Leptotrichia trevisanii P6flue_li2AN USH	1.19	109328
(–)
7	Gluconobacter oxydans ssp oxydans B544 UFL	1.18	442
(–)
8	Gluconobacter oxydans ssp oxydans B540 UFL	1.15	442
(–)
9	Acinetobacter gyllenbergii 7709 CNCTC	1.15	469
(–)
10	Aromatoleum terpenicum pCyN1 MPB	1.14	12960
(–)
Analyte34
Analyte Name:	C10
Analyte Description:
Analyte ID:	SF8-1
Analyte Creation Date/Time:	2023-03-14T13:31:50.235
Analyte Type:	Standard sample
Applied MSP Library(ies):	Filamentous Fungi, BDAL
Applied Taxonomy Tree:
Rank	Matched Pattern	Score	NCBI
(Quality)		Value	Identifier
1	Pediococcus pentosaceus AL908877_BK14924 UKH	2.34	1255
(+++)
2	Pediococcus pentosaceus DSM 20206 DSM	2.3	1255
(+++)
3	Pediococcus pentosaceus 091015_01 LBK	2.11	1255
(++)
4	Pediococcus pentosaceus 161 RLT	2	1255
(++)
5	Pediococcus pentosaceus LMG 17237 LMG	1.63	1255
(–)
6	Pediococcus pentosaceus MC_33 SOMB	1.62	1255
(–)
7	Pediococcus pentosaceus DSM 46292 DSM	1.47	1255
(–)
8	Clostridium beijerinckii 1011_DSM 552 BOG	1.46	1520
(–)
9	Pediococcus pentosaceus DSM 20336T DSM	1.44	1255
(–)
10	Pediococcus pentosaceus DSM 20280 DSM	1.33	1255
(–)
Analyte35
Analyte Name:	C11
Analyte Description:
Analyte ID:	SF8-2
Analyte Creation Date/Time:	2023-03-14T13:31:50.235
Analyte Type:	Standard sample
Applied MSP Library(ies):	Filamentous Fungi, BDAL
Applied Taxonomy Tree:
Rank	Matched Pattern	Score	NCBI
(Quality)		Value	Identifier
1	Weissella bombi DSM 28794T DSM	2.34	46255
(+++)
2	Paenarthrobacter aurescens DSM 20116T DSM	1.36	43663
(–)
3	Plesiomonas shigelloides CCM 1996 CCM	1.36	703
(–)
4	Klebsiella aerogenes 15282_1 CHB	1.32	28451
(–)
5	Latilactobacillus fuchuensis DSM 14342 DSM	1.28	164393
(–)
6	Sphingobium herbicidovorans DSM 11019T HAM	1.28	76947
(–)
7	Haemophilus haemolyticus DN062 SLH	1.27	726
(–)
8	Weissella thailandensis DSM 15832T DSM	1.27	89061
(–)
9	Solobacterium moorei 110721 MLB	1.26	102148
(–)
10	Pasteurella multocida besSt7 THL	1.25	747
(–)
Analyte36
Analyte Name:	C12
Analyte Description:
Analyte ID:	SF8-3
Analyte Creation Date/Time:	2023-03-14T13:31:50.236
Analyte Type:	Standard sample
Applied MSP Library(ies):	Filamentous Fungi, BDAL
Applied Taxonomy Tree:
Rank	Matched Pattern	Score	NCBI
(Quality)		Value	Identifier
1	Pediococcus pentosaceus DSM 20206 DSM	2.27	1255
(++)
2	Pediococcus pentosaceus AL908877_BK14924 UKH	2.22	1255
(++)
3	Pediococcus pentosaceus 091015_01 LBK	2.09	1255
(++)
4	Pediococcus pentosaceus 161 RLT	2.03	1255
(++)
5	Pediococcus pentosaceus MC_33 SOMB	1.64	1255
(–)
6	Pediococcus pentosaceus LMG 17237 LMG	1.62	1255
(–)
7	Pediococcus pentosaceus DSM 20280 DSM	1.61	1255
(–)
8	Pediococcus pentosaceus DSM 46292 DSM	1.51	1255
(–)
9	Pediococcus pentosaceus DSM 20336T DSM	1.37	1255
(–)
10	Clostridium beijerinckii 1011_DSM 552 BOG	1.33	1520
(–)
Analyte37
Analyte Name:	D1
Analyte Description:
Analyte ID:	SF8-4
Analyte Creation Date/Time:	2023-03-14T13:31:50.236
Analyte Type:	Standard sample
Applied MSP Library(ies):	Filamentous Fungi, BDAL
Applied Taxonomy Tree:
Rank	Matched Pattern	Score	NCBI
(Quality)		Value	Identifier
1	Pediococcus pentosaceus AL908877_BK14924 UKH	2.25	1255
(++)
2	Pediococcus pentosaceus DSM 20206 DSM	2.25	1255
(++)
3	Pediococcus pentosaceus 091015_01 LBK	2.05	1255
(++)
4	Pediococcus pentosaceus 161 RLT	2	1255
(++)
5	Pediococcus pentosaceus LMG 17237 LMG	1.7	1255
(+)
6	Pediococcus pentosaceus DSM 46292 DSM	1.55	1255
(–)
7	Pediococcus pentosaceus DSM 20280 DSM	1.39	1255
(–)
8	Pediococcus pentosaceus MC_33 SOMB	1.37	1255
(–)
9	Clostridium beijerinckii 1072_ATCC 25752T BOG	1.34	1520
(–)
10	Pediococcus pentosaceus DSM 20336T DSM	1.33	1255
(–)
Analyte38
Analyte Name:	D2
Analyte Description:
Analyte ID:	SF8-5
Analyte Creation Date/Time:	2023-03-14T13:31:50.237
Analyte Type:	Standard sample
Applied MSP Library(ies):	Filamentous Fungi, BDAL
Applied Taxonomy Tree:
Rank	Matched Pattern	Score	NCBI
(Quality)		Value	Identifier
1	Pediococcus pentosaceus AL908877_BK14924 UKH	2.26	1255
(++)
2	Pediococcus pentosaceus DSM 20206 DSM	2.22	1255
(++)
3	Pediococcus pentosaceus 091015_01 LBK	2.06	1255
(++)
4	Pediococcus pentosaceus 161 RLT	1.97	1255
(+)
5	Pediococcus pentosaceus MC_33 SOMB	1.55	1255
(–)
6	Pediococcus pentosaceus LMG 17237 LMG	1.51	1255
(–)
7	Pediococcus pentosaceus DSM 20280 DSM	1.37	1255
(–)
8	Pediococcus pentosaceus DSM 46292 DSM	1.37	1255
(–)
9	Clostridium beijerinckii 1011_DSM 552 BOG	1.29	1520
(–)
10	Emergencia timonensis DSM 101844T DSM	1.28	186802
(–)
Analyte39
Analyte Name:	D3
Analyte Description:
Analyte ID:	SF27-1
Analyte Creation Date/Time:	2023-03-14T13:31:50.238
Analyte Type:	Standard sample
Applied MSP Library(ies):	Filamentous Fungi, BDAL
Applied Taxonomy Tree:
Rank	Matched Pattern	Score	NCBI
(Quality)		Value	Identifier
1	Ligilactobacillus salivarius DSM 20554 DSM	1.56	1624
(–)
2	Ligilactobacillus salivarius DSM 20492 DSM	1.49	1624
(–)
3	Enterococcus faecalis 20247_4 CHB	1.28	1351
(–)
4	Delftia acidovorans DSM 39T HAM	1.26	80866
(–)
5	Paraburkholderia caledonica LMG 19076T HAM	1.25	134536
(–)
6	Enterococcus faecalis ATCC 7080 THL	1.22	1351
(–)
7	Lactobacillus plantarum DSM 1055 DSM	1.21	1590
(–)
8	Herbaspirillum seropedicae DSM 6445T DSM	1.2	964
(–)
9	Kandleria vitulina DSM 20405T DSM	1.19	1630
(–)
10	Campylobacter gracilis ENR_0078 ENR	1.19	824
(–)
Analyte40
Analyte Name:	D4
Analyte Description:
Analyte ID:	SF27-2
Analyte Creation Date/Time:	2023-03-14T13:31:50.238
Analyte Type:	Standard sample
Applied MSP Library(ies):	Filamentous Fungi, BDAL
Applied Taxonomy Tree:
Rank	Matched Pattern	Score	NCBI
(Quality)		Value	Identifier
1	Apilactobacillus ozensis DSM 23829T DSM	1.64	1578
(–)
2	Loigolactobacillus coryniformis ssp torquens DSM 20004T DSM	1.39	1610
(–)
3	Aeromonas hydrophila CECT 839T DSM	1.32	644
(–)
4	Aromatoleum toluolicum T MPB	1.23	12960
(–)
5	Aspergillus japonicus DSM 2345 DSM	1.22	34381
(–)
6	Aeromonas salmonicida ssp salmonicida CECT 894T DSM	1.22	645
(–)
7	Pseudomonas aeruginosa 19955_1 CHB	1.21	287
(–)
8	Secundilactobacillus similis DSM 23365T DSM	1.2	1578
(–)
9	Lactobacillus intestinalis DSM 6629T DSM	1.18	151781
(–)
10	Arthrobacter subterraneus DSM 17585T DSM	1.18	335973
(–)
Analyte41
Analyte Name:	D5
Analyte Description:
Analyte ID:	SF27-3
Analyte Creation Date/Time:	2023-03-14T13:31:50.239
Analyte Type:	Standard sample
Applied MSP Library(ies):	Filamentous Fungi, BDAL
Applied Taxonomy Tree:
Rank	Matched Pattern	Score	NCBI
(Quality)		Value	Identifier
1	Apilactobacillus ozensis DSM 23829T DSM	1.5	1578
(–)
2	Paraburkholderia sacchari LMG 19450T HAM	1.38	159450
(–)
3	Brevibacterium otitidis CCUG 45823 CCUG	1.34	53364
(–)
4	Aromatoleum toluvorans Td21 MPB	1.3	92002
(–)
5	Enterococcus faecalis ATCC 7080 THL	1.3	1351
(–)
6	Corynebacterium guangdongense DSM 107476T DSM	1.27	1716
(–)
7	Lactobacillus curvatus DSM 20496 DSM	1.26	28038
(–)
8	Ligilactobacillus salivarius DSM 20554 DSM	1.24	1624
(–)
9	Pichia membranifaciens DSM 70178 DSM	1.23	4926
(–)
10	Aromatoleum toluolicum T MPB	1.2	12960
(–)
Analyte42
Analyte Name:	D6
Analyte Description:
Analyte ID:	SF27-4
Analyte Creation Date/Time:	2023-03-14T13:31:50.240
Analyte Type:	Standard sample
Applied MSP Library(ies):	Filamentous Fungi, BDAL
Applied Taxonomy Tree:
Rank	Matched Pattern	Score	NCBI
(Quality)		Value	Identifier
1	Apilactobacillus ozensis DSM 23829T DSM	1.77	1578
(+)
2	Limosilactobacillus gastricus DSM 16046 DSM	1.36	227942
(–)
3	Clostridium tetani 1089_ATCC 10779 BOG	1.36	1513
(–)
4	Arthrobacter parietis DSM 16404T DSM	1.35	271434
(–)
5	Ligilactobacillus salivarius DSM 20554 DSM	1.32	1624
(–)
6	Staphylococcus sciuri ssp sciuri DSM 20345T DSM	1.3	1296
(–)
7	Lactobacillus gallinarum CIP 103611T CIP	1.3	52242
(–)
8	Limosilactobacillus reuteri DSM 20053 DSM	1.28	1598
(–)
9	Arthrobacter tecti DSM 16407T DSM	1.27	271433
(–)
10	Glutamicibacter arilaitensis DSM 16368T DSM	1.27	256701
(–)
Analyte43
Analyte Name:	D7
Analyte Description:
Analyte ID:	SF27-5
Analyte Creation Date/Time:	2023-03-14T13:31:50.240
Analyte Type:	Standard sample
Applied MSP Library(ies):	Filamentous Fungi, BDAL
Applied Taxonomy Tree:
Rank	Matched Pattern	Score	NCBI
(Quality)		Value	Identifier
1	Apilactobacillus ozensis DSM 23829T DSM	1.38	1578
(–)
2	Ligilactobacillus salivarius DSM 20554 DSM	1.38	1624
(–)
3	Enterococcus faecalis ATCC 7080 THL	1.38	1351
(–)
4	Aromatoleum toluolicum T MPB	1.28	12960
(–)
5	Paucilactobacillus vaccinostercus DSM 15802 DSM	1.28	176291
(–)
6	Clostridium novyi A 1025_NCTC 538 BOG	1.28	1542
(–)
7	Staphylococcus haemolyticus 19 ESL	1.25	1283
(–)
8	Streptomyces lavendulae B264 UFL	1.23	1914
(–)
9	Clostridium novyi 1082_ATCC 17861T BOG	1.23	1542
(–)
10	Ligilactobacillus salivarius DSM 20492 DSM	1.22	1624
(–)
Analyte44
Analyte Name:	D8
Analyte Description:
Analyte ID:	SF27-6
Analyte Creation Date/Time:	2023-03-14T13:31:50.241
Analyte Type:	Standard sample
Applied MSP Library(ies):	Filamentous Fungi, BDAL
Applied Taxonomy Tree:
Rank	Matched Pattern	Score	NCBI
(Quality)		Value	Identifier
1	Brevundimonas aurantiaca DSM 4731T HAM	1.32	74316
(–)
2	Kandleria vitulina DSM 20405T DSM	1.31	1630
(–)
3	Balneatrix alpica CIP 103589T HAM	1.29	75684
(–)
4	Bacteroides cellulosilyticus CCUG 56000 CCUG	1.28	816
(–)
5	Loigolactobacillus coryniformis DSM 20007 DSM	1.28	1610
(–)
6	Loigolactobacillus coryniformis ssp torquens DSM 20004T DSM	1.26	1610
(–)
7	Paucilactobacillus suebicus DSM 5007T DSM	1.26	152335
(–)
8	Staphylococcus simiae DSM 17637 DSM	1.26	308354
(–)
9	Limosilactobacillus reuteri DSM 20053 DSM	1.24	1598
(–)
10	Staphylococcus simiae DSM 17638 DSM	1.24	308354
(–)
Analyte45
Analyte Name:	D9
Analyte Description:
Analyte ID:	SF6-4
Analyte Creation Date/Time:	2023-03-14T13:31:50.241
Analyte Type:	Standard sample
Applied MSP Library(ies):	Filamentous Fungi, BDAL
Applied Taxonomy Tree:
Rank	Matched Pattern	Score	NCBI
(Quality)		Value	Identifier
1	Weissella minor DSM 20014T DSM	1.43	1620
(–)
2	Leuconostoc mesenteroides ssp mesenteroides DSM 20343T DSM	1.4	1245
(–)
3	Weissella paramesenteroides DSM 20288T DSM	1.38	1249
(–)
4	Leuconostoc citreum 1616_B NEQAS	1.36	33964
(–)
5	Leuconostoc pseudomesenteroides DSM 5624 DSM	1.28	33968
(–)
6	Luteococcus peritonei CICC 24005 CICC	1.26	88874
(–)
7	Comamonas nitrativorans DSM 13191T HAM	1.23	108437
(–)
8	Comamonas testosteroni DSM 50244T HAM	1.23	285
(–)
9	Burkholderia cepacia LMG 2161 HAM	1.2	292
(–)
10	Chryseobacterium gleum LMG 12445 LMG	1.2	250
(–)
Analyte46
Analyte Name:	D10
Analyte Description:
Analyte ID:	SF6-3
Analyte Creation Date/Time:	2023-03-14T13:31:50.242
Analyte Type:	Standard sample
Applied MSP Library(ies):	Filamentous Fungi, BDAL
Applied Taxonomy Tree:
Rank	Matched Pattern	Score	NCBI
(Quality)		Value	Identifier
1	Leuconostoc mesenteroides ssp mesenteroides DSM 20343T DSM	1.53	1245
(–)
2	Leuconostoc rapi DSM 27776T DSM	1.48	1243
(–)
3	Leuconostoc citreum 1616_B NEQAS	1.39	33964
(–)
4	Weissella paramesenteroides DSM 20288T DSM	1.39	1249
(–)
5	Streptococcus equinus DSM 20558T DSM_2	1.35	1335
(–)
6	Leuconostoc pseudomesenteroides DSM 5624 DSM	1.3	33968
(–)
7	Leuconostoc inhae DSM 15101T LGL	1.28	178001
(–)
8	Weissella minor DSM 20014T DSM	1.27	1620
(–)
9	Leuconostoc palmae DSM 21144T LGL	1.27	1243
(–)
10	Leuconostoc gelidum DSM 5578T LGL	1.26	1244
(–)
Analyte47
Analyte Name:	D11
Analyte Description:
Analyte ID:	SF6-2
Analyte Creation Date/Time:	2023-03-14T13:31:50.243
Analyte Type:	Standard sample
Applied MSP Library(ies):	Filamentous Fungi, BDAL
Applied Taxonomy Tree:
Rank	Matched Pattern	Score	NCBI
(Quality)		Value	Identifier
1	Leuconostoc mesenteroides ssp mesenteroides DSM 20343T DSM	1.48	1245
(–)
2	Leuconostoc pseudomesenteroides DSM 5624 DSM	1.47	33968
(–)
3	Leuconostoc citreum 1616_B NEQAS	1.35	33964
(–)
4	Liquorilactobacillus satsumensis DSM 16230T DSM	1.32	259059
(–)
5	Pseudomonas savastanoi ssp savastanoi LMG 2209T HAM	1.31	29438
(–)
6	Leuconostoc palmae DSM 21144T LGL	1.31	1243
(–)
7	Weissella paramesenteroides DSM 20288T DSM	1.29	1249
(–)
8	Leuconostoc citreum 24_A354 MHH	1.27	33964
(–)
9	Leuconostoc rapi DSM 27776T DSM	1.26	1243
(–)
10	Kandleria vitulina DSM 20405T DSM	1.24	1630
(–)
Analyte48
Analyte Name:	D12
Analyte Description:
Analyte ID:	SF6-1
Analyte Creation Date/Time:	2023-03-14T13:31:50.244
Analyte Type:	Standard sample
Applied MSP Library(ies):	Filamentous Fungi, BDAL
Applied Taxonomy Tree:
Rank	Matched Pattern	Score	NCBI
(Quality)		Value	Identifier
1	Leuconostoc mesenteroides ssp mesenteroides DSM 20343T DSM	1.68	1245
(–)
2	Leuconostoc mesenteroides ssp mesenteroides DSM 20241 DSM	1.46	1245
(–)
3	Leuconostoc pseudomesenteroides DSM 5624 DSM	1.4	33968
(–)
4	Weissella minor DSM 20014T DSM	1.37	1620
(–)
5	Leuconostoc citreum 24_A354 MHH	1.35	33964
(–)
6	Leuconostoc citreum DSM 20188 DSM	1.33	33964
(–)
7	Leuconostoc palmae DSM 21144T LGL	1.29	1243
(–)
8	Leuconostoc citreum DSM 5577T DSM	1.28	33964
(–)
9	Streptococcus alactolyticus CIP 105974 CIP	1.27	29389
(–)
10	Leuconostoc citreum 1616_B NEQAS	1.26	33964
(–)
Analyte49
Analyte Name:	E1
Analyte Description:
Analyte ID:	SF26-4
Analyte Creation Date/Time:	2023-03-14T13:31:50.245
Analyte Type:	Standard sample
Applied MSP Library(ies):	Filamentous Fungi, BDAL
Applied Taxonomy Tree:
Rank	Matched Pattern	Score	NCBI
(Quality)		Value	Identifier
1	Staphylococcus epidermidis ATCC 12228 CHB	1.32	1282
(–)
2	Actinotignum schaalii 70710715001 MVC	1.32	2049
(–)
3	Lactobacillus curvatus DSM 20019T DSM	1.28	28038
(–)
4	Fructobacillus pseudoficulneus DSM 15468T DSM	1.27	220714
(–)
5	Flavobacterium flevense DSM 1076T HAM	1.26	983
(–)
6	Lacticaseibacillus paracasei ssp paracasei DSM 8741 DSM	1.24	1597
(–)
7	Lactobacillus curvatus DSM 20010 DSM	1.23	28038
(–)
8	Fructobacillus durionis DSM 19113T DSM	1.23	283737
(–)
9	Citrobacter freundii 13158_2 CHB	1.23	546
(–)
10	Aeromonas sobria CECT 4245T DSM	1.22	646
(–)
Analyte50
Analyte Name:	E2
Analyte Description:
Analyte ID:	SF26-3
Analyte Creation Date/Time:	2023-03-14T13:31:50.246
Analyte Type:	Standard sample
Applied MSP Library(ies):	Filamentous Fungi, BDAL
Applied Taxonomy Tree:
Rank	Matched Pattern	Score	NCBI
(Quality)		Value	Identifier
1	Fructobacillus pseudoficulneus DSM 15468T DSM	1.4	220714
(–)
2	Lacticaseibacillus pantheris DSM 15945T DSM	1.31	171523
(–)
3	Clostridium chauvoei 1023_NCTC 8070 BOG	1.28	46867
(–)
4	Neisseria meningitidis Serogroup_X BRL	1.25	487
(–)
5	Neisseria meningitidis 24086406 MLD	1.23	487
(–)
6	Lactobacillus fructivorans DSM 20203T DSM	1.22	1614
(–)
7	Lactobacillus sakei DSM 20100 DSM	1.21	1599
(–)
8	Naganishia albida DSM 70197 PAH	1.2	100951
(–)
9	Lactobacillus sakei ssp carnosus DSM 15831T DSM	1.18	1599
(–)
10	Clostridium chauvoei 1076_ATCC 10092T BOG	1.18	46867
(–)
Analyte51
Analyte Name:	E3
Analyte Description:
Analyte ID:	SF26-2
Analyte Creation Date/Time:	2023-03-14T13:31:50.246
Analyte Type:	Standard sample
Applied MSP Library(ies):	Filamentous Fungi, BDAL
Applied Taxonomy Tree:
Rank	Matched Pattern	Score	NCBI
(Quality)		Value	Identifier
1	Weissella paramesenteroides CIP 106370 CIP	1.45	1249
(–)
2	Weissella thailandensis DSM 15832T DSM	1.37	89061
(–)
3	Weissella paramesenteroides CIP 106374 CIP	1.3	1249
(–)
4	Pseudomonas putida B409 UFL	1.22	303
(–)
5	Paenibacillus lautus 0_188_1301 CDD	1.17	1401
(–)
6	Elizabethkingia anophelis DSM 105704 DSM	1.17	308865
(–)
7	Staphylococcus epidermidis ATCC 12228 THL	1.17	1282
(–)
8	Staphylococcus simulans DSM 20323 DSM	1.15	1286
(–)
9	Candida auris 10051297 CWZ	1.14	5475
(–)
10	Rodentibacter ratti 343_17 VML	1.14	712
(–)
Analyte52
Analyte Name:	E4
Analyte Description:
Analyte ID:	SF26-1
Analyte Creation Date/Time:	2023-03-14T13:31:50.247
Analyte Type:	Standard sample
Applied MSP Library(ies):	Filamentous Fungi, BDAL
Applied Taxonomy Tree:
Rank	Matched Pattern	Score	NCBI
(Quality)		Value	Identifier
1	Weissella paramesenteroides CIP 106374 CIP	1.47	1249
(–)
2	Weissella paramesenteroides CIP 106370 CIP	1.44	1249
(–)
3	Weissella thailandensis DSM 15832T DSM	1.41	89061
(–)
4	Pseudomonas putida B409 UFL	1.32	303
(–)
5	Sphingomonas yabuuchiae DSM 14562T HAM	1.24	172044
(–)
6	Sphingomonas aurantiaca DSM 14748T HAM	1.21	185949
(–)
7	Weissella minor DSM 20014T DSM	1.18	1620
(–)
8	Staphylococcus epidermidis ATCC 12228 THL	1.17	1282
(–)
9	Acinetobacter gerneri DSM 14967T HAM	1.16	202952
(–)
10	Sphingomonas aquatilis DSM 15581T HAM	1.15	93063
(–)
Analyte53
Analyte Name:	E5
Analyte Description:
Analyte ID:	SF12-1
Analyte Creation Date/Time:	2023-03-14T13:31:50.248
Analyte Type:	Standard sample
Applied MSP Library(ies):	Filamentous Fungi, BDAL
Applied Taxonomy Tree:
Rank	Matched Pattern	Score	NCBI
(Quality)		Value	Identifier
1	Enterococcus faecalis 20247_4 CHB	2.31	1351
(+++)
2	Enterococcus faecalis DSM 20478T JUG	2.3	1351
(+++)
3	Enterococcus faecalis DSM 20371 DSM	2.27	1351
(++)
4	Enterococcus faecalis ATCC 7080 THL	2.26	1351
(++)
5	Enterococcus faecalis ATCC 29212 CHB	2.23	1351
(++)
6	Enterococcus faecalis 104575 LDW	2.17	1351
(++)
7	Enterococcus faecalis DSM 2570 DSM	1.89	1351
(+)
8	Enterococcus faecalis DSM 6134 DSM	1.78	1351
(+)
9	Enterococcus faecalis DSM 20409 DSM	1.75	1351
(+)
10	Microbacterium liquefaciens HKI 11374 HKJ	1.7	33918
(+)
Analyte54
Analyte Name:	E6
Analyte Description:
Analyte ID:	SF12-2
Analyte Creation Date/Time:	2023-03-14T13:31:50.249
Analyte Type:	Standard sample
Applied MSP Library(ies):	Filamentous Fungi, BDAL
Applied Taxonomy Tree:
Rank	Matched Pattern	Score	NCBI
(Quality)		Value	Identifier
1	Enterococcus faecalis ATCC 7080 THL	2.32	1351
(+++)
2	Enterococcus faecalis DSM 20371 DSM	2.21	1351
(++)
3	Enterococcus faecalis ATCC 29212 CHB	2.2	1351
(++)
4	Enterococcus faecalis DSM 20478T JUG	2.19	1351
(++)
5	Enterococcus faecalis 20247_4 CHB	2.06	1351
(++)
6	Microbacterium liquefaciens HKI 11374 HKJ	1.64	33918
(–)
7	Enterococcus faecalis DSM 6134 DSM	1.55	1351
(–)
8	Staphylococcus lugdunensis DSM 4806 DSM	1.33	28035
(–)
9	Pseudomonas caricapapayae LMG 2152T HAM	1.3	46678
(–)
10	Microbacterium liquefaciens DSM 20637 DSM	1.28	33918
(–)

## Sheet:  MALDI-TOF identifiation 3
MALDI Biotyper
Classification Results
Project Info:
Project Name:	230328-1519-1011026729
Project Description:
Project Owner:	tof-user@MBT-WIN10
Project Creation Date/Time:	2023-03-28T15:21:47.996
Project Analyte Count:	96
Project Type:	Development
QC:	not present
QC Position:
Result Overview
Organism names which are in blue and underlined are linked to the matching hint table below.
Analyte	Analyte	Organism	Score	Organism	Score
Name	ID	(best match)	Value	(second best match)	Value
A1	18PM2	Enterococcus moraviensis	1.73	not reliable identification	1.5
(+) (B)
A2	18PM3	Enterococcus moraviensis	1.77	not reliable identification	1.51
(+) (B)
A3	19M1	Enterococcus faecium	2.37	Enterococcus faecium	2.32
(+++) (A)
A4	19M2	Enterococcus faecium	2.3	Enterococcus faecium	2.28
(+++) (A)
A5	19M3	Enterococcus faecium	2.04	Enterococcus faecium	1.93
(++) (A)
A6	19M4	Enterococcus faecium	2.29	Enterococcus faecium	2.27
(++) (A)
A7	19PS1	Lactobacillus sakei	1.81	Lactobacillus sakei	1.79
(+) (B)
A8	19PS2	Lactobacillus sakei	2.12	Lactobacillus sakei	2.03
(++) (A)
A9	19PS3	Lactobacillus sakei	2.01	Lactobacillus sakei	1.99
(++) (A)
A10	19PS4	Lactobacillus sakei	2.22	Lactobacillus sakei	2.11
(++) (A)
A11	17M1	Staphylococcus epidermidis	2.09	Staphylococcus epidermidis	2.08
(++) (A)
A12	17M2	Staphylococcus epidermidis	2.1	Staphylococcus epidermidis	1.98
(++) (A)
B1	17M3	Enterococcus faecium	2.23	Enterococcus faecium	2.15
(++) (C)
B2	19PO1	Lactobacillus sakei	2.08	Lactobacillus sakei	2.06
(++) (A)
B3	19PO2	Lactobacillus sakei	2.12	Lactobacillus sakei	2.09
(++) (A)
B4	19PO3	Lactobacillus sakei	2.16	Lactobacillus sakei	2.14
(++) (A)
B5	23M1	Weizmannia coagulans	1.74	not reliable identification	1.62
(+) (B)
B6	23M2	no peaks found	< 0	no peaks found	< 0
(–) (C)
B7	21M1	Enterococcus mundtii	2.02	Enterococcus mundtii	1.94
(++) (A)
B8	21M2	Enterococcus mundtii	2.09	Enterococcus mundtii	2.09
(++) (A)
B9	21M3	Enterococcus mundtii	2.17	Enterococcus mundtii	2.14
(++) (A)
B10	21M4	Enterococcus mundtii	2.12	Enterococcus mundtii	2.07
(++) (A)
B11	21PS1	Enterococcus faecium	2.41	Enterococcus faecium	2.4
(+++) (A)
B12	21PS2	Enterococcus faecium	2.36	Enterococcus faecium	2.29
(+++) (A)
C1	21PS3	Enterococcus faecium	2.34	Enterococcus faecium	2.31
(+++) (A)
C2	21PS4	Enterococcus faecium	2.28	Enterococcus faecium	2.22
(++) (A)
C3	21PO1	Enterococcus faecium	2.33	Enterococcus faecium	2.31
(+++) (A)
C4	21PO2	Enterococcus faecium	2.39	Enterococcus faecium	2.36
(+++) (A)
C5	21PO3	Enterococcus faecium	2.4	Enterococcus faecium	2.34
(+++) (A)
C6	21PO4	Enterococcus faecium	2.28	Enterococcus faecium	2.23
(++) (A)
C7	21PO5	Enterococcus faecium	2.37	Enterococcus faecium	2.32
(+++) (A)
C8	18PM1	Enterococcus moraviensis	1.75	not reliable identification	1.53
(+) (B)
C9	24PO1	Fructobacillus fructosus	2.08	Fructobacillus durionis	1.8
(++) (A)
C10	24PO2	Fructobacillus fructosus	1.71	not reliable identification	1.34
(+) (B)
C11	24PO3	Fructobacillus fructosus	1.78	not reliable identification	1.5
(+) (B)
C12	24PO4	Fructobacillus fructosus	1.93	not reliable identification	1.46
(+) (B)
D1	30PM1	Leuconostoc mesenteroides	2.25	Leuconostoc mesenteroides	2.06
(++) (A)
D2	30PM2	Lactococcus lactis	2.14	Lactococcus lactis	2.09
(++) (A)
D3	30PM3	Leuconostoc mesenteroides	1.99	Leuconostoc mesenteroides	1.9
(+) (B)
D4	30PM4	Leuconostoc mesenteroides	2.28	Leuconostoc mesenteroides	2.1
(++) (A)
D5	30PM5	Lactococcus lactis	2	Lactococcus lactis	1.92
(++) (A)
D6	28M1	not reliable identification	1.61	not reliable identification	1.45
(–) (C)
D7	28M2	not reliable identification	1.57	not reliable identification	1.47
(–) (C)
D8	28M3	Fructobacillus fructosus	1.78	not reliable identification	1.58
(+) (B)
D9	28M4	not reliable identification	1.41	not reliable identification	1.35
(–) (C)
D10	28M5	not reliable identification	1.39	not reliable identification	1.33
(–) (C)
D11	25M1	not reliable identification	1.44	not reliable identification	1.36
(–) (C)
D12	25M2	not reliable identification	1.59	not reliable identification	1.42
(–) (C)
E1	25M3	Weissella viridescens	1.7	not reliable identification	1.68
(+) (B)
E2	24PS1	no peaks found	< 0	no peaks found	< 0
(–) (C)
E3	24PS2	Fructobacillus fructosus	1.72	not reliable identification	1.33
(+) (B)
E4	24PS3	not reliable identification	1.54	not reliable identification	1.44
(–) (C)
E5	24M1	not reliable identification	1.45	not reliable identification	1.44
(–) (C)
E6	24M2	Fructobacillus fructosus	2.09	not reliable identification	1.35
(++) (A)
E7	24M3	Fructobacillus fructosus	2.05	not reliable identification	1.55
(++) (A)
E8	24M4	not reliable identification	1.57	not reliable identification	1.49
(–) (C)
E9	24M5	Fructobacillus fructosus	1.95	not reliable identification	1.4
(+) (B)
E10	26PM1	Fructobacillus fructosus	2.15	not reliable identification	1.49
(++) (A)
E11	26PM2	Fructobacillus pseudoficulneus	1.84	not reliable identification	1.49
(+) (B)
E12	26PM3	Fructobacillus fructosus	2.05	not reliable identification	1.39
(++) (A)
F1	26PM4	Fructobacillus pseudoficulneus	1.87	not reliable identification	1.47
(+) (B)
F2	27M1	not reliable identification	1.53	not reliable identification	1.4
(–) (C)
F3	27M2	no peaks found	< 0	no peaks found	< 0
(–) (C)
F4	27M3	Fructobacillus fructosus	1.9	not reliable identification	1.36
(+) (B)
F5	27M4	not reliable identification	1.63	not reliable identification	1.61
(–) (C)
F6	27M5	not reliable identification	1.55	not reliable identification	1.22
(–) (C)
F7	27M6	not reliable identification	1.64	not reliable identification	1.37
(–) (C)
F8	27M7	Apilactobacillus kunkeei	1.7	not reliable identification	1.69
(+) (B)
F9	29PM1	Leuconostoc mesenteroides	2.37	Leuconostoc mesenteroides	2.08
(+++) (A)
F10	29PM2	Leuconostoc mesenteroides	2.35	Leuconostoc mesenteroides	1.98
(+++) (A)
F11	29PM3	Enterococcus faecium	2.41	Enterococcus faecium	2.36
(+++) (A)
F12	29PM4	Leuconostoc mesenteroides	2.36	Leuconostoc mesenteroides	2.14
(+++) (A)
G1	29PM5	Leuconostoc mesenteroides	2.33	Leuconostoc mesenteroides	2.18
(+++) (A)
G2	29PM6	Enterococcus faecium	2.46	Enterococcus faecium	2.4
(+++) (A)
G3	29PM7	Leuconostoc mesenteroides	2.25	Leuconostoc mesenteroides	2.08
(++) (A)
G4	20M1	Enterococcus durans	1.87	Enterococcus durans	1.83
(+) (B)
G5	20M2	Enterococcus durans	2.17	Enterococcus durans	2.09
(++) (A)
G6	20M3	Enterococcus durans	2.08	Enterococcus durans	2.06
(++) (A)
G7	20M4	Enterococcus durans	2.12	Enterococcus durans	2.08
(++) (A)
G8	23PS1	not reliable identification	1.49	not reliable identification	1.4
(–) (C)
G9	18PO1	Enterococcus moraviensis	1.77	not reliable identification	1.47
(+) (B)
G10	18PO2	Enterococcus moraviensis	1.77	not reliable identification	1.61
(+) (B)
G11	18PS1	Enterococcus faecalis	2.36	Enterococcus faecalis	2.35
(+++) (C)
G12	18PS2	Enterococcus faecalis	2.35	Enterococcus faecalis	2.31
(+++) (A)
H1	18PS3	Enterococcus faecalis	2.39	Enterococcus faecalis	2.27
(+++) (C)
H2	18PS4	Enterococcus faecalis	2.42	Enterococcus faecalis	2.37
(+++) (C)
H3	18PS5	Enterococcus faecalis	2.37	Enterococcus faecalis	2.25
(+++) (A)
H4	6S1	Rahnella woolbedingensis	1.92	Rahnella aquatilis	1.91
(+) (C)
H5	6S2	Rahnella aquatilis	1.88	Rahnella bruchi	1.87
(+) (C)
H6	7S1	Weizmannia coagulans	1.96	not reliable identification	1.38
(+) (B)
H7	7S2	Weizmannia coagulans	2.11	not reliable identification	1.49
(++) (A)
H8	12S1	Staphylococcus epidermidis	2.18	Staphylococcus epidermidis	2.12
(++) (A)
H9	13S1	Leuconostoc mesenteroides	2.33	Leuconostoc mesenteroides	1.92
(+++) (A)
H10	13S2	Leuconostoc mesenteroides	2.28	Leuconostoc mesenteroides	2.07
(++) (A)
H11	11S1	Lactococcus garvieae	2.4	Lactococcus garvieae	2.31
(+++) (A)
H12	11S2	Lactococcus lactis	2.4	Lactococcus lactis	2.29
(+++) (A)
Matching Hints
Matched Pattern	Comment
Acinetobacter guillouiae DSM 590T DSM	Species bereziniae / guillouiae / wuhouensis of the genus Acinetobacter have very similar patterns: Therefore distinguishing their species is difficult.
Aeromonas schubertii CECT 4240T DSM	Species of this genus have very similar patterns: Therefore distinguishing their species is difficult.
Agrobacterium radiobacter B166 UFL	synonym of Rhizobium radiobacter
Agrobacterium radiobacter B170 UFL	synonym of Rhizobium radiobacter
Agrobacterium radiobacter B336 UFL	synonym of Rhizobium radiobacter
Agrobacterium radiobacter DSM 30147T HAM	synonym of Rhizobium radiobacter
Alkalihalobacillus gibsonii DSM 8722T DSM	Synonym of Bacillus gibsonii. The quality of spectra (score) depends on the degree of sporulation: Use fresh material.
Amylolactobacillus amylotrophicus DSM 20534T DSM	synonym of Lactobacillus amylotrophicus
Apilactobacillus kunkeei DSM 12361T DSM	synonym of Lactobacillus kunkeei
Apilactobacillus kunkeei DSM 12361T DSM_2	synonym of Lactobacillus kunkeei
Arthrobacter castelli DSM 16402T DSM	Species tend to produce polymers which can interfere with the identification.
Bacillus atrophaeus DSM 7264T DSM	is a member of Bacillus subtilis group. The quality of spectra (score) depends on the degree of sporulation: Use fresh material.
Burkholderia anthina LMG 16670 HAM	is a member of Burkholderia cepacia complex
Burkholderia cenocepacia LMG 12614 HAM	is a member of Burkholderia cepacia complex
Burkholderia cepacia_Group 18875_1 CHB	is a member of Burkholderia cepacia complex
Burkholderia cepacia LMG 2161 HAM	is a member of Burkholderia cepacia complex
Burkholderia multivorans LMG 14293 HAM	is a member of Burkholderia cepacia complex
Burkholderia pyrrocinia DSM 10685T DSM	is a member of Burkholderia cepacia complex
Burkholderia pyrrocinia LMG 14191T HAM	is a member of Burkholderia cepacia complex
Burkholderia vietnamiensis LMG 10929T HAM	is a member of Burkholderia cepacia complex
Caldibacillus debilis DSM 16016T DSM	The quality of spectra (score) depends on the degree of sporulation: Use fresh material.
Campylobacter helveticus 8174_01 NVU	closely related to Campylobacter upsaliensis
Cellulosimicrobium cellulans B480 UFL	Species cellulans / funkei / marinum of the genus Cellulosimicrobium have very similar patterns: Therefore distinguishing their species is difficult.
Clostridioides difficile MB_1562_05 THL	synonym of Clostridium difficile
Corynebacterium sp DSM 6688 DSM	Species of this genus have very similar patterns: Therefore distinguishing their species is difficult.
Cupriavidus necator B238 UFL	Species alkaliphilus / nantongensis / necator / taiwanensis of the genus Cupriavidus have very similar patterns: Therefore distinguishing their species is difficult.
Cutaneotrichosporon_mucoides group ATCC 204094 THL	Species dermatis / mucoides of the genus Cutaneotrichosporon have very similar patterns: Therefore distinguishing their species is difficult.
Enterobacter hormaechei ssp steigerwaltii RBG_18_0107_1 JUG	is a member of Enterobacter cloacae complex
Escherichia coli ATCC 25922 CHB	closely related to Shigella / Escherichia fergusonii and not definitely distinguishable at the moment
Escherichia coli ATCC 25922 THL	closely related to Shigella / Escherichia fergusonii and not definitely distinguishable at the moment
Escherichia coli B421 UFL	closely related to Shigella / Escherichia fergusonii and not definitely distinguishable at the moment
Escherichia coli DH5alpha BRL	closely related to Shigella / Escherichia fergusonii and not definitely distinguishable at the moment
Escherichia coli ESBL_EA_RSS_1528T CHB	closely related to Shigella / Escherichia fergusonii and not definitely distinguishable at the moment
Escherichia coli MB11464_1 CHB	closely related to Shigella / Escherichia fergusonii and not definitely distinguishable at the moment
Flavobacterium pectinovorum DSM 6368T HAM	Species aquidurense / araucananum / hibernum / pectinovorum / piscis / psychroterrae / saccharophilum of the genus Flavobacterium have very similar patterns: Therefore distinguishing their species is difficult.
Fructobacillus pseudoficulneus DSM 15468T DSM	For the species pseudoficulneus / tropaeoli of the genus Fructobacillus the 16S rRNA gene sequences are very similar. Therefore distinguishing the mentioned species is difficult.
Geodermatophilus normandii DSM 45417T DSM	Species amargosae / aquaeductus / normandii / saharensis / tzadiensis of the genus Geodermatophilus have very similar patterns: Therefore distinguishing their species is difficult.
Gordonia rubripertincta B310 UFL	Species alkanivorans / amicalis / namibiensis / rubripertincta / westfalica of the genus Gordonia have very similar patterns: Therefore distinguishing their species is difficult.
Gordonia sputi DSM 43896T DSM	Species aichiensis / otitidis / sputi of the genus Gordonia have very similar patterns: Therefore distinguishing their species is difficult.
Klebsiella aerogenes 15282_1 CHB	synonym of Enterobacter aerogenes
Lacticaseibacillus pantheris DSM 15945T DSM	synonym of Lactobacillus pantheris
Lacticaseibacillus paracasei ssp paracasei DSM 20207 DSM	synonym of Lactobacillus paracasei ssp paracasei
Lacticaseibacillus paracasei ssp paracasei DSM 5457 DSM	synonym of Lactobacillus paracasei ssp paracasei
Lacticaseibacillus paracasei ssp paracasei DSM 8742 DSM	synonym of Lactobacillus paracasei ssp paracasei
Lacticaseibacillus paracasei ssp tolerans DSM 20012 DSM	synonym of Lactobacillus paracasei ssp tolerans
Lactobacillus gasseri DSM 20077 DSM	Species gasseri / johnsonii / paragasseri / taiwanensis of the genus Lactobacillus have very similar patterns: Therefore distinguishing their species is difficult.
Lactobacillus gasseri DSM 20243T DSM	Species gasseri / johnsonii / paragasseri / taiwanensis of the genus Lactobacillus have very similar patterns: Therefore distinguishing their species is difficult.
Lactococcus garvieae CC_6693 MCW	For the species formosensis / garvieae / petauri of the genus Lactococcus the 16S rRNA gene sequences are very similar. Therefore distinguishing the mentioned species is difficult.
Lactococcus garvieae DSM 20684T DSM	For the species formosensis / garvieae / petauri of the genus Lactococcus the 16S rRNA gene sequences are very similar. Therefore distinguishing the mentioned species is difficult.
Lactococcus garvieae DSM 6783 DSM	For the species formosensis / garvieae / petauri of the genus Lactococcus the 16S rRNA gene sequences are very similar. Therefore distinguishing the mentioned species is difficult.
Lactococcus garvieae LMG 14494 LMG	For the species formosensis / garvieae / petauri of the genus Lactococcus the 16S rRNA gene sequences are very similar. Therefore distinguishing the mentioned species is difficult.
Lactococcus garvieae LMG 19744 LMG	For the species formosensis / garvieae / petauri of the genus Lactococcus the 16S rRNA gene sequences are very similar. Therefore distinguishing the mentioned species is difficult.
Lactococcus garvieae NY_1861 MCW	For the species formosensis / garvieae / petauri of the genus Lactococcus the 16S rRNA gene sequences are very similar. Therefore distinguishing the mentioned species is difficult.
Lentilactobacillus hilgardii DSM 20051 DSM	synonym of Lactobacillus hilgardii
Lentilactobacillus hilgardii DSM 20176T DSM	synonym of Lactobacillus hilgardii
Levilactobacillus brevis DSM 1267 DSM	synonym of Lactobacillus brevis
Ligilactobacillus agilis DSM 20509T DSM	synonym of Lactobacillus agilis
Ligilactobacillus agilis DSM 20510 DSM	synonym of Lactobacillus agilis
Ligilactobacillus salivarius DSM 20492 DSM	synonym of Lactobacillus salivarius
Ligilactobacillus salivarius DSM 20554 DSM	synonym of Lactobacillus salivarius
Limosilactobacillus antri DSM 16041T DSM	Synonym of Lactobacillus antri. Species antri / oris of the genus Limosilactobacillus have very similar patterns: Therefore distinguishing their species is difficult.
Limosilactobacillus mucosae DSM 13345T DSM	synonym of Lactobacillus mucosae
Limosilactobacillus oris DSM 4866 DSM	Synonym of Lactobacillus oris. Species antri / oris of the genus Limosilactobacillus have very similar patterns: Therefore distinguishing their species is difficult.
Limosilactobacillus reuteri DSM 20053 DSM	Synonym of Lactobacillus reuteri. Species albertensis / caviae / reuteri / rudii of the genus Limosilactobacillus have very similar patterns: Therefore distinguishing their species is difficult.
Liquorilactobacillus mali DSM 20483 DSM	synonym of Lactobacillus mali
Loigolactobacillus coryniformis DSM 20001T DSM	synonym of Lactobacillus coryniformis
Loigolactobacillus coryniformis DSM 20007 DSM	synonym of Lactobacillus coryniformis
Loigolactobacillus coryniformis ssp torquens DSM 20005 DSM	synonym of Lactobacillus coryniformis ssp torquens
Metabacillus indicus DSM 15820T DSM	Synonym of Bacillus indicus. The quality of spectra (score) depends on the degree of sporulation: Use fresh material.
Paenarthrobacter aurescens DSM 20116T DSM	The taxonomical species diversity within the genus Paenarthrobacter is very high. Many species are closely related to each other and build groups or clusters. Such species cluster could consist of up to 15 different species and can be even overlapping with other clusters. The given MALDI Biotyper identification shall be generally interpreted as a preliminary result. For exact species identificati…
Paenarthrobacter ilicis DSM 20138T DSM	The taxonomical species diversity within the genus Paenarthrobacter is very high. Many species are closely related to each other and build groups or clusters. Such species cluster could consist of up to 15 different species and can be even overlapping with other clusters. The given MALDI Biotyper identification shall be generally interpreted as a preliminary result. For exact species identificati…
Pantoea agglomerans CCM 2406 CCM	synonym of Erwinia herbicola
Pantoea agglomerans CCM 298 CCM	synonym of Erwinia herbicola
Pantoea agglomerans CCM 4413 CCM	synonym of Erwinia herbicola
Paucilactobacillus oligofermentans DSM 15708 DSM	synonym of Lactobacillus oligofermentans
Priestia flexa DSM 1320T DSM	Synonym of Bacillus flexus. The quality of spectra (score) depends on the degree of sporulation: Use fresh material.
Pseudomonas azotoformans CIP 106744T HAM	is a member of Pseudomonas fluorescens group
Pseudomonas extremorientalis DSM 15824T HAM	is a member of Pseudomonas fluorescens group
Pseudomonas oryzihabitans DSM 6835T HAM	is a member of Pseudomonas putida group
Pseudomonas putida B342T UFL	is a member of Pseudomonas putida group
Pseudomonas rhodesiae DSM 14020T HAM	is a member of Pseudomonas fluorescens group
Pseudomonas trivialis DSM 14937T HAM	is a member of Pseudomonas fluorescens group
Pseudomonas veronii B560 UFL	is a member of Pseudomonas fluorescens group
Rahnella aquatilis 100334 IMHM	Species aceris / aquatilis / bruchi / variigena / victoriana / woolbedingensis of the genus Rahnella have very similar patterns: Therefore distinguishing their species is difficult.
Rahnella aquatilis CIP 105589 CIP	Species aceris / aquatilis / bruchi / variigena / victoriana / woolbedingensis of the genus Rahnella have very similar patterns: Therefore distinguishing their species is difficult.
Rahnella aquatilis DSM 30076 DSM	Species aceris / aquatilis / bruchi / variigena / victoriana / woolbedingensis of the genus Rahnella have very similar patterns: Therefore distinguishing their species is difficult.
Rahnella aquatilis DSM 4594T DSM	Species aceris / aquatilis / bruchi / variigena / victoriana / woolbedingensis of the genus Rahnella have very similar patterns: Therefore distinguishing their species is difficult.
Rahnella bruchi DSM 27398T DSM	Species aceris / aquatilis / bruchi / variigena / victoriana / woolbedingensis of the genus Rahnella have very similar patterns: Therefore distinguishing their species is difficult.
Rahnella woolbedingensis DSM 27399T DSM	Species aceris / aquatilis / bruchi / variigena / victoriana / woolbedingensis of the genus Rahnella have very similar patterns: Therefore distinguishing their species is difficult.
Raoultella ornithinolytica MB_18887 CHB	Klebsiella oxytoca and species ornithinolytica / planticola / terrigena of the genus Raoultella have very similar patterns: Therefore distinguishing their species is difficult.
Rhodococcus hoagii 559 LAL	synonym of Rhodococcus equi
Roseomonas aestuarii CCUG 57456T CCUG	For the species aestuarii / rubra / suffusca of the genus Roseomonas the 16S rRNA gene sequences are very similar. Therefore distinguishing the mentioned species is difficult.
Schaalia canis CCUG 34479 CCUG	synonym of Actinomyces canis
Schleiferilactobacillus perolens DSM 12744T DSM	Synonym of Lactobacillus perolens. Species harbinensis / perolens of the genus Schleiferilactobacillus have very similar patterns: Therefore distinguishing their species is difficult.
Serratia ficaria DSM 4569T DSM	For the species ficaria / vespertilionis of the genus Serratia the 16S rRNA gene sequences are very similar. Therefore distinguishing the mentioned species is difficult.
Serratia marcescens (PX) 24086109 MLD	Species marcescens / nematodiphila / ureilytica of the genus Serratia have very similar patterns: Therefore distinguishing their species is difficult.
Serratia plymuthica DSM 4540T DSM	Species grimesii / liquefaciens / myotis / plymuthica / proteamaculans / quinivorans of the genus Serratia have very similar patterns: Therefore distinguishing their species is difficult.
Shewanella fidelis LMG 20552T HAM	Species fidelis / halifaxensis / marinintestina / pealeana / pneumatophori / sairae / schlegeliana of the genus Shewanella have very similar patterns: Therefore distinguishing their species is difficult.
Siminovitchia fordii DSM 16014T DSM	Synonym of Bacillus fordii. The quality of spectra (score) depends on the degree of sporulation: Use fresh material.
Siminovitchia fortis DSM 16012T DSM	Synonym of Bacillus fortis. The quality of spectra (score) depends on the degree of sporulation: Use fresh material.
Stenotrophomonas maltophilia (Pseudomonas geniculata) LMG 2195T HAM	is a member of Stenotrophomonas maltophilia group or closely related
Stenotrophomonas maltophilia (PX) 23086229 MLD	is a member of Stenotrophomonas maltophilia group or closely related
Streptomyces albus B262 UFL	The taxonomical species diversity within the genus Streptomyces is very high. Many species are closely related to each other and build groups or clusters. Such species cluster could consist of up to 15 different species and can be even overlapping with other clusters. The given MALDI Biotyper identification shall be generally interpreted as a preliminary result. For exact species identification f…
Streptomyces avidinii B190 UFL	The taxonomical species diversity within the genus Streptomyces is very high. Many species are closely related to each other and build groups or clusters. Such species cluster could consist of up to 15 different species and can be even overlapping with other clusters. The given MALDI Biotyper identification shall be generally interpreted as a preliminary result. For exact species identification f…
Streptomyces lavendulae B264 UFL	The taxonomical species diversity within the genus Streptomyces is very high. Many species are closely related to each other and build groups or clusters. Such species cluster could consist of up to 15 different species and can be even overlapping with other clusters. The given MALDI Biotyper identification shall be generally interpreted as a preliminary result. For exact species identification f…
Thauera aminoaromatica S2 MPB	For the species aminoaromatica / phenylacetica of the genus Thauera the MALDI patterns and the 16S rRNA gene sequences are very similar. Therefore distinguishing the mentioned species is difficult.
Thauera phenylacetica B4P MPB	For the species aminoaromatica / phenylacetica of the genus Thauera the MALDI patterns and the 16S rRNA gene sequences are very similar. Therefore distinguishing the mentioned species is difficult.
Weizmannia coagulans B321 UFL	Synonym of Bacillus coagulans. The quality of spectra (score) depends on the degree of sporulation: Use fresh material.
Weizmannia coagulans DSM 2311 DSM	Synonym of Bacillus coagulans. The quality of spectra (score) depends on the degree of sporulation: Use fresh material.
Weizmannia coagulans DSM 2356 DSM	Synonym of Bacillus coagulans. The quality of spectra (score) depends on the degree of sporulation: Use fresh material.
Winkia neuii 50_90 IBS	synonym of Actinomyces neuii
Winkia neuii ssp anitrata DSM 8577T DSM	synonym of Actinomyces neuii ssp anitratus
Winkia neuii VA201_10 ERL	synonym of Actinomyces neuii
Yersinia intermedia CCUG 46843_A CCUG	For the species frederiksenii / intermedia / kristensenii of the genus Yersinia it should be considered that they could exhibit pathogenic characteristics.
Meaning of Score Values (Standard Sample)
Range	Description	Symbols	Color
2.300 ... 3.000	highly probable species identification	( +++ )	green
2.000 ... 2.299	secure genus identification, probable species identification	( ++ )	green
1.700 ... 1.999	probable genus identification	( + )	yellow
0.000 ... 1.699	not reliable identification	( – )	red
Meaning of Consistency Categories (A - C)
Category	Description
A	Species Consistency: The best match was classified as 'green' (see above). Further 'green' matches are of the same species as the first one. Further 'yellow' matches are at least of the same genus as the first one.
B	Genus Consistency: The best match was classified as 'green' or 'yellow' (see above). Further 'green' or 'yellow' matches have at least the same genus as the first one. The conditions of species consistency are not fulfilled.
C	No Consistency: Neither species nor genus consistency (Please check for synonyms of names or microbial mixture).
Analyte1
Analyte Name:	A1
Analyte Description:
Analyte ID:	1
Analyte Creation Date/Time:	2023-03-28T15:21:48.071
Analyte Type:	Standard sample
Applied MSP Library(ies):	Filamentous Fungi, BDAL
Applied Taxonomy Tree:
Rank	Matched Pattern	Score	NCBI
(Quality)		Value	Identifier
1	Enterococcus moraviensis DSM 15919T JUG	1.73	155617
(+)
2	Enterococcus silesiacus DSM 22801T JUG	1.5	332949
(–)
3	Streptococcus dentirousetti DSM 18963T DSM	1.45	384613
(–)
4	Lentilactobacillus hilgardii DSM 20051 DSM	1.45	1588
(–)
5	Candida parapsilosis ATCC 22019 THL	1.44	5480
(–)
6	Enterococcus termitis DSM 22803T JUG	1.43	332950
(–)
7	Aromatoleum pretroleum ToN1 MPB	1.35	12960
(–)
8	Enterococcus haemoperoxidus DSM 15920T JUG	1.32	155618
(–)
9	Streptococcus dentirousetti DSM 18963T DSM_2	1.31	384613
(–)
10	Enterococcus durans DSM 20633T DSM	1.29	53345
(–)
Analyte2
Analyte Name:	A2
Analyte Description:
Analyte ID:	2
Analyte Creation Date/Time:	2023-03-28T15:21:48.072
Analyte Type:	Standard sample
Applied MSP Library(ies):	Filamentous Fungi, BDAL
Applied Taxonomy Tree:
Rank	Matched Pattern	Score	NCBI
(Quality)		Value	Identifier
1	Enterococcus moraviensis DSM 15919T JUG	1.77	155617
(+)
2	Enterococcus silesiacus DSM 22801T JUG	1.51	332949
(–)
3	Enterococcus termitis DSM 22803T JUG	1.51	332950
(–)
4	Lentilactobacillus hilgardii DSM 20051 DSM	1.48	1588
(–)
5	Enterococcus haemoperoxidus DSM 15920T JUG	1.44	155618
(–)
6	Agrococcus terreus DSM 28114T DSM	1.28	46352
(–)
7	Enterococcus caccae DSM 19114T JUG	1.25	317735
(–)
8	Citrobacter koseri MB_8260_05 THL	1.22	545
(–)
9	Sphingobacterium mizutaii DSM 11724T HAM	1.19	1010
(–)
10	Lentilactobacillus hilgardii DSM 20176T DSM	1.19	1588
(–)
Analyte3
Analyte Name:	A3
Analyte Description:
Analyte ID:	3
Analyte Creation Date/Time:	2023-03-28T15:21:48.073
Analyte Type:	Standard sample
Applied MSP Library(ies):	Filamentous Fungi, BDAL
Applied Taxonomy Tree:
Rank	Matched Pattern	Score	NCBI
(Quality)		Value	Identifier
1	Enterococcus faecium 20218_1 CHB	2.37	1352
(+++)
2	Enterococcus faecium 11037 CHB	2.32	1352
(+++)
3	Enterococcus faecium DSM 20477T DSM	2.23	1352
(++)
4	Enterococcus faecium DSM 17050 DSM	2.22	1352
(++)
5	Enterococcus faecium DSM 2146 DSM	2.19	1352
(++)
6	Enterococcus faecium PX_21086109_III MLD	2.17	1352
(++)
7	Enterococcus faecium DSM 2918 DSM	2.16	1352
(++)
8	Enterococcus faecium DSM 13589 DSM	2.05	1352
(++)
9	Enterococcus faecium DSM 6177 DSM	1.93	1352
(+)
10	Enterococcus faecium VRE_PX_16086218 MLD	1.75	1352
(+)
Analyte4
Analyte Name:	A4
Analyte Description:
Analyte ID:	4
Analyte Creation Date/Time:	2023-03-28T15:21:48.074
Analyte Type:	Standard sample
Applied MSP Library(ies):	Filamentous Fungi, BDAL
Applied Taxonomy Tree:
Rank	Matched Pattern	Score	NCBI
(Quality)		Value	Identifier
1	Enterococcus faecium 11037 CHB	2.3	1352
(+++)
2	Enterococcus faecium 20218_1 CHB	2.28	1352
(++)
3	Enterococcus faecium PX_21086109_III MLD	2.24	1352
(++)
4	Enterococcus faecium DSM 20477T DSM	2.2	1352
(++)
5	Enterococcus faecium DSM 17050 DSM	2.18	1352
(++)
6	Enterococcus faecium DSM 2918 DSM	2.14	1352
(++)
7	Enterococcus faecium DSM 2146 DSM	2.12	1352
(++)
8	Enterococcus faecium DSM 6177 DSM	1.97	1352
(+)
9	Enterococcus faecium DSM 13589 DSM	1.9	1352
(+)
10	Enterococcus faecium VRE_PX_16086218 MLD	1.69	1352
(–)
Analyte5
Analyte Name:	A5
Analyte Description:
Analyte ID:	5
Analyte Creation Date/Time:	2023-03-28T15:21:48.076
Analyte Type:	Standard sample
Applied MSP Library(ies):	Filamentous Fungi, BDAL
Applied Taxonomy Tree:
Rank	Matched Pattern	Score	NCBI
(Quality)		Value	Identifier
1	Enterococcus faecium 20218_1 CHB	2.04	1352
(++)
2	Enterococcus faecium DSM 20477T DSM	1.93	1352
(+)
3	Enterococcus faecium 11037 CHB	1.92	1352
(+)
4	Enterococcus faecium PX_21086109_III MLD	1.92	1352
(+)
5	Enterococcus faecium VRE_PX_16086218 MLD	1.81	1352
(+)
6	Enterococcus faecium DSM 2918 DSM	1.79	1352
(+)
7	Enterococcus faecium DSM 17050 DSM	1.7	1352
(+)
8	Enterococcus faecium DSM 2146 DSM	1.7	1352
(+)
9	Enterococcus faecium DSM 6177 DSM	1.69	1352
(–)
10	Paeniclostridium sordellii 1070_ATCC 9714T BOG	1.61	1505
(–)
Analyte6
Analyte Name:	A6
Analyte Description:
Analyte ID:	6
Analyte Creation Date/Time:	2023-03-28T15:21:48.077
Analyte Type:	Standard sample
Applied MSP Library(ies):	Filamentous Fungi, BDAL
Applied Taxonomy Tree:
Rank	Matched Pattern	Score	NCBI
(Quality)		Value	Identifier
1	Enterococcus faecium DSM 20477T DSM	2.29	1352
(++)
2	Enterococcus faecium 20218_1 CHB	2.27	1352
(++)
3	Enterococcus faecium 11037 CHB	2.27	1352
(++)
4	Enterococcus faecium PX_21086109_III MLD	2.26	1352
(++)
5	Enterococcus faecium DSM 2918 DSM	2.23	1352
(++)
6	Enterococcus faecium DSM 2146 DSM	2.19	1352
(++)
7	Enterococcus faecium DSM 17050 DSM	2.12	1352
(++)
8	Enterococcus faecium DSM 13589 DSM	1.98	1352
(+)
9	Enterococcus faecium DSM 6177 DSM	1.92	1352
(+)
10	Enterococcus faecium VRE_PX_16086218 MLD	1.77	1352
(+)
Analyte7
Analyte Name:	A7
Analyte Description:
Analyte ID:	7
Analyte Creation Date/Time:	2023-03-28T15:21:48.078
Analyte Type:	Standard sample
Applied MSP Library(ies):	Filamentous Fungi, BDAL
Applied Taxonomy Tree:
Rank	Matched Pattern	Score	NCBI
(Quality)		Value	Identifier
1	Lactobacillus sakei DSM 20494 DSM	1.81	1599
(+)
2	Lactobacillus sakei ssp sakei DSM 20017T DSM	1.79	1599
(+)
3	Lactobacillus sakei DSM 6333 DSM	1.78	1599
(+)
4	Lactobacillus sakei DSM 20100 DSM	1.77	1599
(+)
5	Lactobacillus sakei DSM 20101 DSM	1.77	1599
(+)
6	Lactobacillus sakei ssp carnosus DSM 15740 DSM	1.75	1599
(+)
7	Lactobacillus sakei DSM 20497 DSM	1.68	1599
(–)
8	Lactobacillus sakei ssp carnosus DSM 15831T DSM	1.51	1599
(–)
9	Lactobacillus curvatus DSM 20499 DSM	1.49	28038
(–)
10	Lactobacillus curvatus DSM 20495 DSM	1.41	28038
(–)
Analyte8
Analyte Name:	A8
Analyte Description:
Analyte ID:	8
Analyte Creation Date/Time:	2023-03-28T15:21:48.079
Analyte Type:	Standard sample
Applied MSP Library(ies):	Filamentous Fungi, BDAL
Applied Taxonomy Tree:
Rank	Matched Pattern	Score	NCBI
(Quality)		Value	Identifier
1	Lactobacillus sakei ssp carnosus DSM 15740 DSM	2.12	1599
(++)
2	Lactobacillus sakei DSM 20494 DSM	2.03	1599
(++)
3	Lactobacillus sakei DSM 6333 DSM	1.99	1599
(+)
4	Lactobacillus sakei DSM 20100 DSM	1.98	1599
(+)
5	Lactobacillus sakei DSM 20101 DSM	1.96	1599
(+)
6	Lactobacillus sakei ssp sakei DSM 20017T DSM	1.91	1599
(+)
7	Lactobacillus sakei DSM 20497 DSM	1.9	1599
(+)
8	Lactobacillus sakei ssp carnosus DSM 15831T DSM	1.84	1599
(+)
9	Lactobacillus curvatus DSM 20499 DSM	1.61	28038
(–)
10	Lactobacillus curvatus DSM 20495 DSM	1.51	28038
(–)
Analyte9
Analyte Name:	A9
Analyte Description:
Analyte ID:	9
Analyte Creation Date/Time:	2023-03-28T15:21:48.081
Analyte Type:	Standard sample
Applied MSP Library(ies):	Filamentous Fungi, BDAL
Applied Taxonomy Tree:
Rank	Matched Pattern	Score	NCBI
(Quality)		Value	Identifier
1	Lactobacillus sakei DSM 20494 DSM	2.01	1599
(++)
2	Lactobacillus sakei DSM 20101 DSM	1.99	1599
(+)
3	Lactobacillus sakei ssp carnosus DSM 15740 DSM	1.97	1599
(+)
4	Lactobacillus sakei DSM 20100 DSM	1.91	1599
(+)
5	Lactobacillus sakei DSM 20497 DSM	1.9	1599
(+)
6	Lactobacillus sakei DSM 6333 DSM	1.79	1599
(+)
7	Lactobacillus curvatus DSM 20499 DSM	1.77	28038
(+)
8	Lactobacillus sakei ssp sakei DSM 20017T DSM	1.76	1599
(+)
9	Lactobacillus sakei ssp carnosus DSM 15831T DSM	1.7	1599
(+)
10	Lactobacillus curvatus DSM 20495 DSM	1.54	28038
(–)
Analyte10
Analyte Name:	A10
Analyte Description:
Analyte ID:	10
Analyte Creation Date/Time:	2023-03-28T15:21:48.082
Analyte Type:	Standard sample
Applied MSP Library(ies):	Filamentous Fungi, BDAL
Applied Taxonomy Tree:
Rank	Matched Pattern	Score	NCBI
(Quality)		Value	Identifier
1	Lactobacillus sakei ssp carnosus DSM 15740 DSM	2.22	1599
(++)
2	Lactobacillus sakei DSM 6333 DSM	2.11	1599
(++)
3	Lactobacillus sakei DSM 20494 DSM	2.08	1599
(++)
4	Lactobacillus sakei DSM 20101 DSM	2.08	1599
(++)
5	Lactobacillus sakei ssp carnosus DSM 15831T DSM	2.03	1599
(++)
6	Lactobacillus sakei DSM 20100 DSM	2	1599
(++)
7	Lactobacillus sakei DSM 20497 DSM	1.99	1599
(+)
8	Lactobacillus sakei ssp sakei DSM 20017T DSM	1.91	1599
(+)
9	Lactobacillus curvatus DSM 20499 DSM	1.58	28038
(–)
10	Lactobacillus curvatus DSM 20495 DSM	1.57	28038
(–)
Analyte11
Analyte Name:	A11
Analyte Description:
Analyte ID:	11
Analyte Creation Date/Time:	2023-03-28T15:21:48.083
Analyte Type:	Standard sample
Applied MSP Library(ies):	Filamentous Fungi, BDAL
Applied Taxonomy Tree:
Rank	Matched Pattern	Score	NCBI
(Quality)		Value	Identifier
1	Staphylococcus epidermidis DSM 3269 DSM	2.09	1282
(++)
2	Staphylococcus epidermidis DSM 1798 DSM	2.08	1282
(++)
3	Staphylococcus epidermidis 10547 CHB	2.07	1282
(++)
4	Staphylococcus epidermidis DSM 4851 DSM	1.71	1282
(+)
5	Staphylococcus epidermidis 6b_s ESL	1.7	1282
(+)
6	Staphylococcus epidermidis ATCC 12228 CHB	1.68	1282
(–)
7	Staphylococcus epidermidis ATCC 12228 THL	1.68	1282
(–)
8	Staphylococcus epidermidis NY_1666 MCW	1.59	1282
(–)
9	Staphylococcus epidermidis ATCC 14990T THL	1.58	1282
(–)
10	Staphylococcus epidermidis NY_1717 MCW	1.54	1282
(–)
Analyte12
Analyte Name:	A12
Analyte Description:
Analyte ID:	12
Analyte Creation Date/Time:	2023-03-28T15:21:48.084
Analyte Type:	Standard sample
Applied MSP Library(ies):	Filamentous Fungi, BDAL
Applied Taxonomy Tree:
Rank	Matched Pattern	Score	NCBI
(Quality)		Value	Identifier
1	Staphylococcus epidermidis DSM 1798 DSM	2.1	1282
(++)
2	Staphylococcus epidermidis DSM 3269 DSM	1.98	1282
(+)
3	Staphylococcus epidermidis 10547 CHB	1.93	1282
(+)
4	Staphylococcus epidermidis ATCC 12228 THL	1.79	1282
(+)
5	Staphylococcus epidermidis DSM 4851 DSM	1.7	1282
(+)
6	Staphylococcus epidermidis 6b_s ESL	1.69	1282
(–)
7	Staphylococcus epidermidis 4b_r ESL	1.68	1282
(–)
8	Staphylococcus epidermidis ATCC 12228 CHB	1.57	1282
(–)
9	Staphylococcus epidermidis NY_1666 MCW	1.49	1282
(–)
10	Staphylococcus epidermidis ATCC 14990T THL	1.47	1282
(–)
Analyte13
Analyte Name:	B1
Analyte Description:
Analyte ID:	13
Analyte Creation Date/Time:	2023-03-28T15:21:48.085
Analyte Type:	Standard sample
Applied MSP Library(ies):	Filamentous Fungi, BDAL
Applied Taxonomy Tree:
Rank	Matched Pattern	Score	NCBI
(Quality)		Value	Identifier
1	Enterococcus faecium 11037 CHB	2.23	1352
(++)
2	Enterococcus faecium DSM 20477T DSM	2.15	1352
(++)
3	Enterococcus faecium 20218_1 CHB	2.12	1352
(++)
4	Enterococcus faecium DSM 17050 DSM	2.08	1352
(++)
5	Enterococcus faecium PX_21086109_III MLD	2.03	1352
(++)
6	Enterococcus faecium DSM 2146 DSM	2.01	1352
(++)
7	Enterococcus faecium DSM 13589 DSM	2.01	1352
(++)
8	Staphylococcus epidermidis DSM 1798 DSM	1.94	1282
(+)
9	Enterococcus faecium DSM 2918 DSM	1.89	1352
(+)
10	Enterococcus faecium DSM 6177 DSM	1.89	1352
(+)
Analyte14
Analyte Name:	B2
Analyte Description:
Analyte ID:	14
Analyte Creation Date/Time:	2023-03-28T15:21:48.088
Analyte Type:	Standard sample
Applied MSP Library(ies):	Filamentous Fungi, BDAL
Applied Taxonomy Tree:
Rank	Matched Pattern	Score	NCBI
(Quality)		Value	Identifier
1	Lactobacillus sakei DSM 20494 DSM	2.08	1599
(++)
2	Lactobacillus sakei ssp carnosus DSM 15740 DSM	2.06	1599
(++)
3	Lactobacillus sakei DSM 6333 DSM	2.02	1599
(++)
4	Lactobacillus sakei DSM 20100 DSM	2.01	1599
(++)
5	Lactobacillus sakei DSM 20497 DSM	2.01	1599
(++)
6	Lactobacillus sakei DSM 20101 DSM	1.97	1599
(+)
7	Lactobacillus sakei ssp sakei DSM 20017T DSM	1.96	1599
(+)
8	Lactobacillus sakei ssp carnosus DSM 15831T DSM	1.96	1599
(+)
9	Lactobacillus curvatus DSM 20499 DSM	1.64	28038
(–)
10	Lactobacillus curvatus DSM 20495 DSM	1.44	28038
(–)
Analyte15
Analyte Name:	B3
Analyte Description:
Analyte ID:	15
Analyte Creation Date/Time:	2023-03-28T15:21:48.089
Analyte Type:	Standard sample
Applied MSP Library(ies):	Filamentous Fungi, BDAL
Applied Taxonomy Tree:
Rank	Matched Pattern	Score	NCBI
(Quality)		Value	Identifier
1	Lactobacillus sakei DSM 20494 DSM	2.12	1599
(++)
2	Lactobacillus sakei DSM 20100 DSM	2.09	1599
(++)
3	Lactobacillus sakei DSM 20497 DSM	2.06	1599
(++)
4	Lactobacillus sakei DSM 6333 DSM	2.05	1599
(++)
5	Lactobacillus sakei DSM 20101 DSM	2.05	1599
(++)
6	Lactobacillus sakei ssp carnosus DSM 15740 DSM	1.98	1599
(+)
7	Lactobacillus sakei ssp sakei DSM 20017T DSM	1.94	1599
(+)
8	Lactobacillus sakei ssp carnosus DSM 15831T DSM	1.93	1599
(+)
9	Lactobacillus curvatus DSM 20499 DSM	1.73	28038
(+)
10	Lactobacillus curvatus DSM 20495 DSM	1.65	28038
(–)
Analyte16
Analyte Name:	B4
Analyte Description:
Analyte ID:	16
Analyte Creation Date/Time:	2023-03-28T15:21:48.091
Analyte Type:	Standard sample
Applied MSP Library(ies):	Filamentous Fungi, BDAL
Applied Taxonomy Tree:
Rank	Matched Pattern	Score	NCBI
(Quality)		Value	Identifier
1	Lactobacillus sakei DSM 20494 DSM	2.16	1599
(++)
2	Lactobacillus sakei DSM 20101 DSM	2.14	1599
(++)
3	Lactobacillus sakei DSM 6333 DSM	2.07	1599
(++)
4	Lactobacillus sakei ssp carnosus DSM 15740 DSM	2.07	1599
(++)
5	Lactobacillus sakei DSM 20100 DSM	2.05	1599
(++)
6	Lactobacillus sakei ssp sakei DSM 20017T DSM	1.99	1599
(+)
7	Lactobacillus sakei DSM 20497 DSM	1.98	1599
(+)
8	Lactobacillus sakei ssp carnosus DSM 15831T DSM	1.97	1599
(+)
9	Lactobacillus curvatus DSM 20499 DSM	1.65	28038
(–)
10	Lactobacillus curvatus DSM 20495 DSM	1.63	28038
(–)
Analyte17
Analyte Name:	B5
Analyte Description:
Analyte ID:	17
Analyte Creation Date/Time:	2023-03-28T15:21:48.092
Analyte Type:	Standard sample
Applied MSP Library(ies):	Filamentous Fungi, BDAL
Applied Taxonomy Tree:
Rank	Matched Pattern	Score	NCBI
(Quality)		Value	Identifier
1	Weizmannia coagulans B321 UFL	1.74	1398
(+)
2	Weizmannia coagulans DSM 2356 DSM	1.62	1398
(–)
3	Weizmannia coagulans DSM 2311 DSM	1.43	1398
(–)
4	Limosilactobacillus oris DSM 4866 DSM	1.4	1632
(–)
5	Alkalihalobacillus gibsonii DSM 8722T DSM	1.29	79881
(–)
6	Parvimonas micra 14156640_3 MVD	1.2	33033
(–)
7	Staphylococcus chromogenes DSM 20454T DSM	1.19	46126
(–)
8	Arthrobacter sp P1 B386 UFL	1.15	1663
(–)
9	Staphylococcus capitis ssp capitis DSM 6180 DSM	1.14	29388
(–)
10	Alcaligenes faecalis ssp parafaecalis DSM 13975T HAM	1.14	511
(–)
Analyte18
Analyte Name:	B6
Analyte Description:
Analyte ID:	18
Analyte Creation Date/Time:	2023-03-28T15:21:48.093
Analyte Type:	Standard sample
Applied MSP Library(ies):	Filamentous Fungi, BDAL
Applied Taxonomy Tree:
Rank	Matched Pattern	Score	NCBI
(Quality)		Value	Identifier
1	no peaks found	< 0	-
(–)
2	no peaks found	< 0	-
(–)
3	no peaks found	< 0	-
(–)
4	no peaks found	< 0	-
(–)
5	no peaks found	< 0	-
(–)
6	no peaks found	< 0	-
(–)
7	no peaks found	< 0	-
(–)
8	no peaks found	< 0	-
(–)
9	no peaks found	< 0	-
(–)
10	no peaks found	< 0	-
(–)
Analyte19
Analyte Name:	B7
Analyte Description:
Analyte ID:	19
Analyte Creation Date/Time:	2023-03-28T15:21:48.094
Analyte Type:	Standard sample
Applied MSP Library(ies):	Filamentous Fungi, BDAL
Applied Taxonomy Tree:
Rank	Matched Pattern	Score	NCBI
(Quality)		Value	Identifier
1	Enterococcus mundtii 3812 FMUG	2.02	53346
(++)
2	Enterococcus mundtii LMG 12308 LMG	1.94	53346
(+)
3	Enterococcus mundtii LMG 20698 LMG	1.88	53346
(+)
4	Enterococcus mundtii CCUG 30574 CCUG	1.83	53346
(+)
5	Enterococcus mundtii DSM 4838T DSM	1.69	53346
(–)
6	Enterococcus faecium 20218_1 CHB	1.69	1352
(–)
7	Enterococcus mundtii DSM 4840 DSM	1.67	53346
(–)
8	Enterococcus mundtii DSM 4840 DSM_2	1.66	53346
(–)
9	Enterococcus mundtii DSM 4839 DSM	1.59	53346
(–)
10	Enterococcus mundtii 3787_2016 IMHM	1.58	53346
(–)
Analyte20
Analyte Name:	B8
Analyte Description:
Analyte ID:	20
Analyte Creation Date/Time:	2023-03-28T15:21:48.095
Analyte Type:	Standard sample
Applied MSP Library(ies):	Filamentous Fungi, BDAL
Applied Taxonomy Tree:
Rank	Matched Pattern	Score	NCBI
(Quality)		Value	Identifier
1	Enterococcus mundtii LMG 20698 LMG	2.09	53346
(++)
2	Enterococcus mundtii LMG 12308 LMG	2.09	53346
(++)
3	Enterococcus mundtii 3812 FMUG	2.06	53346
(++)
4	Enterococcus mundtii DSM 4840 DSM	1.98	53346
(+)
5	Enterococcus mundtii CCUG 30574 CCUG	1.94	53346
(+)
6	Enterococcus mundtii DSM 4839 DSM	1.86	53346
(+)
7	Enterococcus mundtii DSM 4838T DSM	1.79	53346
(+)
8	Enterococcus mundtii DSM 4840 DSM_2	1.73	53346
(+)
9	Enterococcus mundtii 3787_2016 IMHM	1.66	53346
(–)
10	Enterococcus faecium 20218_1 CHB	1.63	1352
(–)
Analyte21
Analyte Name:	B9
Analyte Description:
Analyte ID:	21
Analyte Creation Date/Time:	2023-03-28T15:21:48.096
Analyte Type:	Standard sample
Applied MSP Library(ies):	Filamentous Fungi, BDAL
Applied Taxonomy Tree:
Rank	Matched Pattern	Score	NCBI
(Quality)		Value	Identifier
1	Enterococcus mundtii LMG 12308 LMG	2.17	53346
(++)
2	Enterococcus mundtii LMG 20698 LMG	2.14	53346
(++)
3	Enterococcus mundtii CCUG 30574 CCUG	2.09	53346
(++)
4	Enterococcus mundtii 3812 FMUG	2.07	53346
(++)
5	Enterococcus mundtii DSM 4840 DSM	1.96	53346
(+)
6	Enterococcus mundtii DSM 4839 DSM	1.9	53346
(+)
7	Enterococcus mundtii DSM 4838T DSM	1.89	53346
(+)
8	Enterococcus mundtii DSM 4840 DSM_2	1.89	53346
(+)
9	Enterococcus faecium 20218_1 CHB	1.82	1352
(+)
10	Enterococcus mundtii 3787_2016 IMHM	1.75	53346
(+)
Analyte22
Analyte Name:	B10
Analyte Description:
Analyte ID:	22
Analyte Creation Date/Time:	2023-03-28T15:21:48.097
Analyte Type:	Standard sample
Applied MSP Library(ies):	Filamentous Fungi, BDAL
Applied Taxonomy Tree:
Rank	Matched Pattern	Score	NCBI
(Quality)		Value	Identifier
1	Enterococcus mundtii LMG 20698 LMG	2.12	53346
(++)
2	Enterococcus mundtii LMG 12308 LMG	2.07	53346
(++)
3	Enterococcus mundtii 3812 FMUG	2.05	53346
(++)
4	Enterococcus mundtii CCUG 30574 CCUG	1.92	53346
(+)
5	Enterococcus mundtii DSM 4840 DSM_2	1.8	53346
(+)
6	Enterococcus mundtii DSM 4838T DSM	1.8	53346
(+)
7	Enterococcus mundtii DSM 4840 DSM	1.73	53346
(+)
8	Enterococcus mundtii 3787_2016 IMHM	1.68	53346
(–)
9	Enterococcus mundtii DSM 4839 DSM	1.65	53346
(–)
10	Enterococcus faecium 20218_1 CHB	1.61	1352
(–)
Analyte23
Analyte Name:	B11
Analyte Description:
Analyte ID:	23
Analyte Creation Date/Time:	2023-03-28T15:21:48.098
Analyte Type:	Standard sample
Applied MSP Library(ies):	Filamentous Fungi, BDAL
Applied Taxonomy Tree:
Rank	Matched Pattern	Score	NCBI
(Quality)		Value	Identifier
1	Enterococcus faecium 11037 CHB	2.41	1352
(+++)
2	Enterococcus faecium 20218_1 CHB	2.4	1352
(+++)
3	Enterococcus faecium DSM 20477T DSM	2.35	1352
(+++)
4	Enterococcus faecium PX_21086109_III MLD	2.31	1352
(+++)
5	Enterococcus faecium DSM 2146 DSM	2.3	1352
(+++)
6	Enterococcus faecium DSM 13589 DSM	2.26	1352
(++)
7	Enterococcus faecium DSM 17050 DSM	2.23	1352
(++)
8	Enterococcus faecium DSM 2918 DSM	2.2	1352
(++)
9	Enterococcus faecium DSM 6177 DSM	2.05	1352
(++)
10	Enterococcus mundtii LMG 20698 LMG	1.76	53346
(+)
Analyte24
Analyte Name:	B12
Analyte Description:
Analyte ID:	24
Analyte Creation Date/Time:	2023-03-28T15:21:48.099
Analyte Type:	Standard sample
Applied MSP Library(ies):	Filamentous Fungi, BDAL
Applied Taxonomy Tree:
Rank	Matched Pattern	Score	NCBI
(Quality)		Value	Identifier
1	Enterococcus faecium 11037 CHB	2.36	1352
(+++)
2	Enterococcus faecium DSM 20477T DSM	2.29	1352
(++)
3	Enterococcus faecium 20218_1 CHB	2.27	1352
(++)
4	Enterococcus faecium PX_21086109_III MLD	2.2	1352
(++)
5	Enterococcus faecium DSM 2918 DSM	2.15	1352
(++)
6	Enterococcus faecium DSM 2146 DSM	2.14	1352
(++)
7	Enterococcus faecium DSM 17050 DSM	2.09	1352
(++)
8	Enterococcus faecium DSM 13589 DSM	1.96	1352
(+)
9	Enterococcus faecium DSM 6177 DSM	1.95	1352
(+)
10	Enterococcus faecium VRE_PX_16086218 MLD	1.7	1352
(+)
Analyte25
Analyte Name:	C1
Analyte Description:
Analyte ID:	25
Analyte Creation Date/Time:	2023-03-28T15:21:48.100
Analyte Type:	Standard sample
Applied MSP Library(ies):	Filamentous Fungi, BDAL
Applied Taxonomy Tree:
Rank	Matched Pattern	Score	NCBI
(Quality)		Value	Identifier
1	Enterococcus faecium 11037 CHB	2.34	1352
(+++)
2	Enterococcus faecium DSM 20477T DSM	2.31	1352
(+++)
3	Enterococcus faecium 20218_1 CHB	2.31	1352
(+++)
4	Enterococcus faecium PX_21086109_III MLD	2.28	1352
(++)
5	Enterococcus faecium DSM 2146 DSM	2.2	1352
(++)
6	Enterococcus faecium DSM 17050 DSM	2.2	1352
(++)
7	Enterococcus faecium DSM 2918 DSM	2.18	1352
(++)
8	Enterococcus faecium DSM 13589 DSM	2	1352
(++)
9	Enterococcus faecium DSM 6177 DSM	1.99	1352
(+)
10	Enterococcus faecium VRE_PX_16086218 MLD	1.69	1352
(–)
Analyte26
Analyte Name:	C2
Analyte Description:
Analyte ID:	26
Analyte Creation Date/Time:	2023-03-28T15:21:48.101
Analyte Type:	Standard sample
Applied MSP Library(ies):	Filamentous Fungi, BDAL
Applied Taxonomy Tree:
Rank	Matched Pattern	Score	NCBI
(Quality)		Value	Identifier
1	Enterococcus faecium 20218_1 CHB	2.28	1352
(++)
2	Enterococcus faecium 11037 CHB	2.22	1352
(++)
3	Enterococcus faecium DSM 20477T DSM	2.12	1352
(++)
4	Enterococcus faecium PX_21086109_III MLD	2.11	1352
(++)
5	Enterococcus faecium DSM 17050 DSM	2.06	1352
(++)
6	Enterococcus faecium DSM 2918 DSM	2	1352
(++)
7	Enterococcus faecium DSM 2146 DSM	1.96	1352
(+)
8	Enterococcus faecium DSM 6177 DSM	1.78	1352
(+)
9	Enterococcus faecium DSM 13589 DSM	1.75	1352
(+)
10	Enterococcus faecium VRE_PX_16086218 MLD	1.7	1352
(+)
Analyte27
Analyte Name:	C3
Analyte Description:
Analyte ID:	27
Analyte Creation Date/Time:	2023-03-28T15:21:48.102
Analyte Type:	Standard sample
Applied MSP Library(ies):	Filamentous Fungi, BDAL
Applied Taxonomy Tree:
Rank	Matched Pattern	Score	NCBI
(Quality)		Value	Identifier
1	Enterococcus faecium 20218_1 CHB	2.33	1352
(+++)
2	Enterococcus faecium 11037 CHB	2.31	1352
(+++)
3	Enterococcus faecium DSM 20477T DSM	2.24	1352
(++)
4	Enterococcus faecium DSM 17050 DSM	2.19	1352
(++)
5	Enterococcus faecium DSM 2146 DSM	2.16	1352
(++)
6	Enterococcus faecium PX_21086109_III MLD	2.15	1352
(++)
7	Enterococcus faecium DSM 2918 DSM	2.15	1352
(++)
8	Enterococcus faecium DSM 13589 DSM	2.12	1352
(++)
9	Enterococcus faecium DSM 6177 DSM	1.97	1352
(+)
10	Enterococcus faecium VRE_PX_16086218 MLD	1.88	1352
(+)
Analyte28
Analyte Name:	C4
Analyte Description:
Analyte ID:	28
Analyte Creation Date/Time:	2023-03-28T15:21:48.103
Analyte Type:	Standard sample
Applied MSP Library(ies):	Filamentous Fungi, BDAL
Applied Taxonomy Tree:
Rank	Matched Pattern	Score	NCBI
(Quality)		Value	Identifier
1	Enterococcus faecium 11037 CHB	2.39	1352
(+++)
2	Enterococcus faecium 20218_1 CHB	2.36	1352
(+++)
3	Enterococcus faecium DSM 2918 DSM	2.23	1352
(++)
4	Enterococcus faecium DSM 17050 DSM	2.23	1352
(++)
5	Enterococcus faecium DSM 20477T DSM	2.23	1352
(++)
6	Enterococcus faecium DSM 13589 DSM	2.2	1352
(++)
7	Enterococcus faecium PX_21086109_III MLD	2.19	1352
(++)
8	Enterococcus faecium DSM 2146 DSM	2.19	1352
(++)
9	Enterococcus faecium DSM 6177 DSM	2.03	1352
(++)
10	Enterococcus faecium VRE_PX_16086218 MLD	1.92	1352
(+)
Analyte29
Analyte Name:	C5
Analyte Description:
Analyte ID:	29
Analyte Creation Date/Time:	2023-03-28T15:21:48.104
Analyte Type:	Standard sample
Applied MSP Library(ies):	Filamentous Fungi, BDAL
Applied Taxonomy Tree:
Rank	Matched Pattern	Score	NCBI
(Quality)		Value	Identifier
1	Enterococcus faecium 11037 CHB	2.4	1352
(+++)
2	Enterococcus faecium 20218_1 CHB	2.34	1352
(+++)
3	Enterococcus faecium DSM 20477T DSM	2.3	1352
(+++)
4	Enterococcus faecium PX_21086109_III MLD	2.23	1352
(++)
5	Enterococcus faecium DSM 17050 DSM	2.21	1352
(++)
6	Enterococcus faecium DSM 2918 DSM	2.14	1352
(++)
7	Enterococcus faecium DSM 13589 DSM	2.03	1352
(++)
8	Enterococcus faecium DSM 2146 DSM	1.97	1352
(+)
9	Enterococcus faecium DSM 6177 DSM	1.96	1352
(+)
10	Enterococcus faecium VRE_PX_16086218 MLD	1.96	1352
(+)
Analyte30
Analyte Name:	C6
Analyte Description:
Analyte ID:	30
Analyte Creation Date/Time:	2023-03-28T15:21:48.105
Analyte Type:	Standard sample
Applied MSP Library(ies):	Filamentous Fungi, BDAL
Applied Taxonomy Tree:
Rank	Matched Pattern	Score	NCBI
(Quality)		Value	Identifier
1	Enterococcus faecium 20218_1 CHB	2.28	1352
(++)
2	Enterococcus faecium 11037 CHB	2.23	1352
(++)
3	Enterococcus faecium PX_21086109_III MLD	2.13	1352
(++)
4	Enterococcus faecium DSM 17050 DSM	2.13	1352
(++)
5	Enterococcus faecium DSM 20477T DSM	2.09	1352
(++)
6	Enterococcus faecium DSM 2146 DSM	2.05	1352
(++)
7	Enterococcus faecium DSM 2918 DSM	2.04	1352
(++)
8	Enterococcus faecium VRE_PX_16086218 MLD	1.9	1352
(+)
9	Enterococcus faecium DSM 6177 DSM	1.78	1352
(+)
10	Enterococcus faecium DSM 13589 DSM	1.52	1352
(–)
Analyte31
Analyte Name:	C7
Analyte Description:
Analyte ID:	31
Analyte Creation Date/Time:	2023-03-28T15:21:48.106
Analyte Type:	Standard sample
Applied MSP Library(ies):	Filamentous Fungi, BDAL
Applied Taxonomy Tree:
Rank	Matched Pattern	Score	NCBI
(Quality)		Value	Identifier
1	Enterococcus faecium 11037 CHB	2.37	1352
(+++)
2	Enterococcus faecium 20218_1 CHB	2.32	1352
(+++)
3	Enterococcus faecium DSM 20477T DSM	2.24	1352
(++)
4	Enterococcus faecium DSM 2918 DSM	2.24	1352
(++)
5	Enterococcus faecium DSM 17050 DSM	2.23	1352
(++)
6	Enterococcus faecium PX_21086109_III MLD	2.16	1352
(++)
7	Enterococcus faecium DSM 2146 DSM	2.16	1352
(++)
8	Enterococcus faecium DSM 13589 DSM	2.15	1352
(++)
9	Enterococcus faecium DSM 6177 DSM	1.96	1352
(+)
10	Enterococcus faecium VRE_PX_16086218 MLD	1.86	1352
(+)
Analyte32
Analyte Name:	C8
Analyte Description:
Analyte ID:	32
Analyte Creation Date/Time:	2023-03-28T15:21:48.107
Analyte Type:	Standard sample
Applied MSP Library(ies):	Filamentous Fungi, BDAL
Applied Taxonomy Tree:
Rank	Matched Pattern	Score	NCBI
(Quality)		Value	Identifier
1	Enterococcus moraviensis DSM 15919T JUG	1.75	155617
(+)
2	Enterococcus termitis DSM 22803T JUG	1.53	332950
(–)
3	Enterococcus silesiacus DSM 22801T JUG	1.45	332949
(–)
4	Enterococcus caccae DSM 19114T JUG	1.33	317735
(–)
5	Clostridium novyi 1082_ATCC 17861T BOG	1.31	1542
(–)
6	Amylolactobacillus amylotrophicus DSM 20534T DSM	1.3	376807
(–)
7	Pantoea agglomerans CCM 2406 CCM	1.27	549
(–)
8	Enterococcus haemoperoxidus DSM 15920T JUG	1.25	155618
(–)
9	Lentilactobacillus hilgardii DSM 20051 DSM	1.23	1588
(–)
10	Clostridium novyi A 1025_NCTC 538 BOG	1.22	1542
(–)
Analyte33
Analyte Name:	C9
Analyte Description:
Analyte ID:	33
Analyte Creation Date/Time:	2023-03-28T15:21:48.108
Analyte Type:	Standard sample
Applied MSP Library(ies):	Filamentous Fungi, BDAL
Applied Taxonomy Tree:
Rank	Matched Pattern	Score	NCBI
(Quality)		Value	Identifier
1	Fructobacillus fructosus DSM 20349T DSM	2.08	1631
(++)
2	Fructobacillus durionis DSM 19113T DSM	1.8	283737
(+)
3	Pseudomonas extremorientalis DSM 15824T HAM	1.34	169669
(–)
4	Lactobacillus plantarum DSM 20205 DSM	1.32	1590
(–)
5	Gordonia rubripertincta B310 UFL	1.31	36822
(–)
6	Escherichia coli MB11464_1 CHB	1.25	562
(–)
7	Pseudomonas thivervalensis DSM 13194T HAM	1.25	86265
(–)
8	Burkholderia cepacia LMG 2161 HAM	1.23	292
(–)
9	Clostridium cochlearium 1077_ATCC 17787T BOG	1.23	1494
(–)
10	Clostridium spiroforme 1047_NCTC 11211T BOG	1.21	29348
(–)
Analyte34
Analyte Name:	C10
Analyte Description:
Analyte ID:	34
Analyte Creation Date/Time:	2023-03-28T15:21:48.109
Analyte Type:	Standard sample
Applied MSP Library(ies):	Filamentous Fungi, BDAL
Applied Taxonomy Tree:
Rank	Matched Pattern	Score	NCBI
(Quality)		Value	Identifier
1	Fructobacillus fructosus DSM 20349T DSM	1.71	1631
(+)
2	Fructobacillus durionis DSM 19113T DSM	1.34	283737
(–)
3	Paenarthrobacter aurescens DSM 20116T DSM	1.24	43663
(–)
4	Streptomyces lavendulae B264 UFL	1.24	1914
(–)
5	Weissella confusa CIP 102578 CIP	1.22	1583
(–)
6	Burkholderia anthina LMG 16670 HAM	1.21	179879
(–)
7	Acidovorax defluvii DSM 12644T HAM	1.21	86669
(–)
8	Burkholderia plantarii DSM 9509T HAM	1.2	41899
(–)
9	Staphylococcus succinus ssp casei DSM 15096T DSM	1.19	61015
(–)
10	Pseudomonas nitroreducens LMG 20221T HAM	1.18	46680
(–)
Analyte35
Analyte Name:	C11
Analyte Description:
Analyte ID:	35
Analyte Creation Date/Time:	2023-03-28T15:21:48.110
Analyte Type:	Standard sample
Applied MSP Library(ies):	Filamentous Fungi, BDAL
Applied Taxonomy Tree:
Rank	Matched Pattern	Score	NCBI
(Quality)		Value	Identifier
1	Fructobacillus fructosus DSM 20349T DSM	1.78	1631
(+)
2	Lactobacillus plantarum DSM 20205 DSM	1.5	1590
(–)
3	Fructobacillus durionis DSM 19113T DSM	1.45	283737
(–)
4	Caldibacillus debilis DSM 16016T DSM	1.33	301148
(–)
5	Burkholderia anthina LMG 16670 HAM	1.28	179879
(–)
6	Staphylococcus lutrae DSM 10246 DSM	1.24	155085
(–)
7	Pseudomonas putida B342T UFL	1.23	303
(–)
8	Erwinia sp 10w414559 RLH	1.22	551
(–)
9	Pseudomonas graminis DSM 11363T HAM	1.22	158627
(–)
10	Thauera aminoaromatica S2 MPB	1.22	164330
(–)
Analyte36
Analyte Name:	C12
Analyte Description:
Analyte ID:	36
Analyte Creation Date/Time:	2023-03-28T15:21:48.112
Analyte Type:	Standard sample
Applied MSP Library(ies):	Filamentous Fungi, BDAL
Applied Taxonomy Tree:
Rank	Matched Pattern	Score	NCBI
(Quality)		Value	Identifier
1	Fructobacillus fructosus DSM 20349T DSM	1.93	1631
(+)
2	Fructobacillus durionis DSM 19113T DSM	1.46	283737
(–)
3	Comamonas kerstersii DSM 16026T HAM	1.36	225992
(–)
4	Staphylococcus lentus DSM 20352T DSM	1.32	42858
(–)
5	Staphylococcus lentus DSM 20352T DSM_2	1.28	42858
(–)
6	Prevotella disiens DSM 20516T DSM	1.23	28130
(–)
7	Caballeronia glathei DSM 50014T HAM	1.21	60547
(–)
8	Staphylococcus epidermidis 10547 CHB	1.2	1282
(–)
9	Burkholderia anthina LMG 16670 HAM	1.19	179879
(–)
10	Thauera mechernichensis Tl1 MPB	1.19	82788
(–)
Analyte37
Analyte Name:	D1
Analyte Description:
Analyte ID:	37
Analyte Creation Date/Time:	2023-03-28T15:21:48.113
Analyte Type:	Standard sample
Applied MSP Library(ies):	Filamentous Fungi, BDAL
Applied Taxonomy Tree:
Rank	Matched Pattern	Score	NCBI
(Quality)		Value	Identifier
1	Leuconostoc mesenteroides ssp mesenteroides DSM 20343T DSM	2.25	1245
(++)
2	Leuconostoc mesenteroides ssp mesenteroides DSM 20241 DSM	2.06	1245
(++)
3	Leuconostoc mesenteroides ssp cremoris DSM 20346T DSM	1.92	1245
(+)
4	Leuconostoc mesenteroides ssp cremoris DSM 20200 DSM	1.74	1245
(+)
5	Leuconostoc palmae DSM 21144T LGL	1.35	1243
(–)
6	Leuconostoc mesenteroides ssp mesenteroides DSM 20240 DSM	1.3	1245
(–)
7	Schaalia canis CCUG 34479 CCUG	1.28	100469
(–)
8	Leuconostoc pseudomesenteroides DSM 5624 DSM	1.26	33968
(–)
9	Staphylococcus epidermidis 4b_r ESL	1.25	1282
(–)
10	Tatumella ptyseos DSM 5000T HAM	1.25	82987
(–)
Analyte38
Analyte Name:	D2
Analyte Description:
Analyte ID:	38
Analyte Creation Date/Time:	2023-03-28T15:21:48.114
Analyte Type:	Standard sample
Applied MSP Library(ies):	Filamentous Fungi, BDAL
Applied Taxonomy Tree:
Rank	Matched Pattern	Score	NCBI
(Quality)		Value	Identifier
1	Lactococcus lactis DSM 20661 DSM_2	2.14	1358
(++)
2	Lactococcus lactis DSM 4366 DSM	2.09	1358
(++)
3	Lactococcus lactis ssp cremoris DSM 20388 DSM	2.04	1358
(++)
4	Lactococcus lactis ssp cremoris DSM 20069T DSM	1.97	1358
(+)
5	Lactococcus lactis ssp hordniae DSM 20450T DSM	1.87	1358
(+)
6	Lactococcus lactis ssp lactis 3C1_QSA IBS	1.83	1358
(+)
7	Lactococcus lactis ssp tructae DSM 21502T DSM	1.81	1358
(+)
8	Lactococcus lactis IBS_MS_6 IBS	1.77	1358
(+)
9	Lactococcus lactis DSM 30863 DSM	1.76	1358
(+)
10	Lactococcus lactis ssp lactis DSM 20481T DSM	1.75	1358
(+)
Analyte39
Analyte Name:	D3
Analyte Description:
Analyte ID:	39
Analyte Creation Date/Time:	2023-03-28T15:21:48.115
Analyte Type:	Standard sample
Applied MSP Library(ies):	Filamentous Fungi, BDAL
Applied Taxonomy Tree:
Rank	Matched Pattern	Score	NCBI
(Quality)		Value	Identifier
1	Leuconostoc mesenteroides ssp mesenteroides DSM 20241 DSM	1.99	1245
(+)
2	Leuconostoc mesenteroides ssp cremoris DSM 20346T DSM	1.9	1245
(+)
3	Lactobacillus crispatus DSM 20356 DSM	1.34	47770
(–)
4	Shewanella fidelis LMG 20552T HAM	1.33	173509
(–)
5	Leuconostoc pseudomesenteroides DSM 5624 DSM	1.32	33968
(–)
6	Tatumella ptyseos DSM 5000T HAM	1.32	82987
(–)
7	Pseudomonas graminis DSM 11363T HAM	1.29	158627
(–)
8	Weissella minor DSM 20014T DSM	1.26	1620
(–)
9	Serratia marcescens (PX) 24086109 MLD	1.25	615
(–)
10	Brevundimonas aurantiaca DSM 4731T HAM	1.24	74316
(–)
Analyte40
Analyte Name:	D4
Analyte Description:
Analyte ID:	40
Analyte Creation Date/Time:	2023-03-28T15:21:48.116
Analyte Type:	Standard sample
Applied MSP Library(ies):	Filamentous Fungi, BDAL
Applied Taxonomy Tree:
Rank	Matched Pattern	Score	NCBI
(Quality)		Value	Identifier
1	Leuconostoc mesenteroides ssp mesenteroides DSM 20343T DSM	2.28	1245
(++)
2	Leuconostoc mesenteroides ssp mesenteroides DSM 20241 DSM	2.1	1245
(++)
3	Leuconostoc mesenteroides ssp cremoris DSM 20346T DSM	1.78	1245
(+)
4	Leuconostoc mesenteroides ssp cremoris DSM 20200 DSM	1.66	1245
(–)
5	Winkia neuii 50_90 IBS	1.44	33007
(–)
6	Leuconostoc mesenteroides ssp mesenteroides DSM 20240 DSM	1.36	1245
(–)
7	Leuconostoc pseudomesenteroides DSM 5624 DSM	1.26	33968
(–)
8	Streptomyces albus B262 UFL	1.26	1888
(–)
9	Parabacteroides distasonis SW26 PNU	1.24	823
(–)
10	Balneatrix alpica CIP 103589T HAM	1.22	75684
(–)
Analyte41
Analyte Name:	D5
Analyte Description:
Analyte ID:	41
Analyte Creation Date/Time:	2023-03-28T15:21:48.117
Analyte Type:	Standard sample
Applied MSP Library(ies):	Filamentous Fungi, BDAL
Applied Taxonomy Tree:
Rank	Matched Pattern	Score	NCBI
(Quality)		Value	Identifier
1	Lactococcus lactis DSM 20661 DSM_2	2	1358
(++)
2	Lactococcus lactis DSM 4366 DSM	1.92	1358
(+)
3	Lactococcus lactis ssp tructae DSM 21502T DSM	1.89	1358
(+)
4	Lactococcus lactis ssp cremoris DSM 20388 DSM	1.87	1358
(+)
5	Lactococcus lactis ssp lactis DSM 20661 DSM	1.81	1358
(+)
6	Lactococcus lactis DSM 30863 DSM	1.79	1358
(+)
7	Lactococcus lactis DSM 20250 DSM	1.73	1358
(+)
8	Lactococcus lactis ssp lactis 3C1_QSA IBS	1.69	1358
(–)
9	Lactococcus lactis ssp cremoris DSM 20069T DSM	1.64	1358
(–)
10	Lactococcus lactis IBS_MS_6 IBS	1.54	1358
(–)
Analyte42
Analyte Name:	D6
Analyte Description:
Analyte ID:	42
Analyte Creation Date/Time:	2023-03-28T15:21:48.118
Analyte Type:	Standard sample
Applied MSP Library(ies):	Filamentous Fungi, BDAL
Applied Taxonomy Tree:
Rank	Matched Pattern	Score	NCBI
(Quality)		Value	Identifier
1	Fructobacillus pseudoficulneus DSM 15468T DSM	1.61	220714
(–)
2	Staphylococcus xylosus DSM 20267 DSM	1.45	1288
(–)
3	Lacticaseibacillus pantheris DSM 15945T DSM	1.41	171523
(–)
4	Fructobacillus ficulneus DSM 13613T DSM	1.35	157463
(–)
5	Arthrobacter citreus IMET 10680T HKJ	1.31	1670
(–)
6	Novosphingobium subterraneum DSM 12447T HAM	1.28	48936
(–)
7	Citrobacter koseri MB_8260_05 THL	1.24	545
(–)
8	Thauera chlorobenzoica DSM 18012T DSM	1.23	96773
(–)
9	Serratia ficaria DSM 4569T DSM	1.22	61651
(–)
10	Roseomonas aestuarii CCUG 57456T CCUG	1.2	125216
(–)
Analyte43
Analyte Name:	D7
Analyte Description:
Analyte ID:	43
Analyte Creation Date/Time:	2023-03-28T15:21:48.120
Analyte Type:	Standard sample
Applied MSP Library(ies):	Filamentous Fungi, BDAL
Applied Taxonomy Tree:
Rank	Matched Pattern	Score	NCBI
(Quality)		Value	Identifier
1	Lactobacillus plantarum DSM 12028 DSM	1.57	1590
(–)
2	Fructobacillus durionis DSM 19113T DSM	1.47	283737
(–)
3	Fructobacillus fructosus DSM 20349T DSM	1.41	1631
(–)
4	Ligilactobacillus salivarius DSM 20554 DSM	1.39	1624
(–)
5	Lactobacillus plantarum DSM 20205 DSM	1.36	1590
(–)
6	Lactobacillus plantarum DSM 1055 DSM	1.26	1590
(–)
7	Lactobacillus plantarum ssp plantarum DSM 20174T DSM	1.25	1590
(–)
8	Clostridium sardiniense 1001_NCTC 10984T BOG	1.24	29369
(–)
9	Lactobacillus plantarum DSM 2601 DSM	1.24	1590
(–)
10	Lactobacillus plantarum DSM 2648 DSM	1.21	1590
(–)
Analyte44
Analyte Name:	D8
Analyte Description:
Analyte ID:	44
Analyte Creation Date/Time:	2023-03-28T15:21:48.121
Analyte Type:	Standard sample
Applied MSP Library(ies):	Filamentous Fungi, BDAL
Applied Taxonomy Tree:
Rank	Matched Pattern	Score	NCBI
(Quality)		Value	Identifier
1	Fructobacillus fructosus DSM 20349T DSM	1.78	1631
(+)
2	Lactobacillus plantarum DSM 20205 DSM	1.58	1590
(–)
3	Fructobacillus durionis DSM 19113T DSM	1.53	283737
(–)
4	Pseudomonas extremorientalis DSM 15824T HAM	1.42	169669
(–)
5	Burkholderia cepacia LMG 2161 HAM	1.39	292
(–)
6	Pseudomonas vancouverensis CIP 106707T HAM	1.36	95300
(–)
7	Thauera mechernichensis Tl1 MPB	1.31	82788
(–)
8	Escherichia coli ATCC 25922 THL	1.28	562
(–)
9	Pseudomonas umsongensis LMG 21317T HAM	1.27	198618
(–)
10	Pseudomonas antarctica DSM 15318T HAM	1.27	219572
(–)
Analyte45
Analyte Name:	D9
Analyte Description:
Analyte ID:	45
Analyte Creation Date/Time:	2023-03-28T15:21:48.122
Analyte Type:	Standard sample
Applied MSP Library(ies):	Filamentous Fungi, BDAL
Applied Taxonomy Tree:
Rank	Matched Pattern	Score	NCBI
(Quality)		Value	Identifier
1	Lactobacillus plantarum DSM 2648 DSM	1.41	1590
(–)
2	Thauera phenylacetica B4P MPB	1.35	164400
(–)
3	Lactobacillus plantarum DSM 13273 DSM	1.3	1590
(–)
4	Gordonia sputi DSM 43896T DSM	1.3	36823
(–)
5	Lactobacillus plantarum DSM 20205 DSM	1.29	1590
(–)
6	Fructobacillus fructosus DSM 20349T DSM	1.27	1631
(–)
7	Geodermatophilus normandii DSM 45417T DSM	1.26	1860
(–)
8	Lactobacillus gasseri DSM 20243T DSM	1.24	1596
(–)
9	Arthrobacter castelli DSM 16402T DSM	1.24	271431
(–)
10	Lacticaseibacillus paracasei ssp tolerans DSM 20012 DSM	1.24	1597
(–)
Analyte46
Analyte Name:	D10
Analyte Description:
Analyte ID:	46
Analyte Creation Date/Time:	2023-03-28T15:21:48.123
Analyte Type:	Standard sample
Applied MSP Library(ies):	Filamentous Fungi, BDAL
Applied Taxonomy Tree:
Rank	Matched Pattern	Score	NCBI
(Quality)		Value	Identifier
1	Starkeya novella B516 UFL	1.39	921
(–)
2	Fructobacillus durionis DSM 19113T DSM	1.33	283737
(–)
3	Streptomyces lavendulae B264 UFL	1.3	1914
(–)
4	Fructobacillus fructosus DSM 20349T DSM	1.27	1631
(–)
5	Burkholderia plantarii DSM 9509T HAM	1.26	41899
(–)
6	Burkholderia multivorans LMG 14293 HAM	1.24	87883
(–)
7	Agromyces fucosus HKI 11529_DSM 8597T HKJ	1.24	41985
(–)
8	Kingella kingae CCM 6198 CCM	1.23	504
(–)
9	Pseudomonas trivialis DSM 14937T HAM	1.22	200450
(–)
10	Siminovitchia fortis DSM 16012T DSM	1.21	254758
(–)
Analyte47
Analyte Name:	D11
Analyte Description:
Analyte ID:	47
Analyte Creation Date/Time:	2023-03-28T15:21:48.125
Analyte Type:	Standard sample
Applied MSP Library(ies):	Filamentous Fungi, BDAL
Applied Taxonomy Tree:
Rank	Matched Pattern	Score	NCBI
(Quality)		Value	Identifier
1	Weissella viridescens DSM 20410T DSM	1.44	1629
(–)
2	Ligilactobacillus salivarius DSM 20554 DSM	1.36	1624
(–)
3	Arthrobacter citreus IMET 10680T HKJ	1.27	1670
(–)
4	Fusarium equiseti DSM 62204 DSM	1.26	450425
(–)
5	Shewanella frigidimarina DSM 12253T HAM	1.26	56812
(–)
6	Colletotrichum gloeosporioides CBS 100471 CBS	1.25	474922
(–)
7	Liquorilactobacillus mali DSM 20483 DSM	1.24	1618
(–)
8	Agrobacterium radiobacter B170 UFL	1.23	358
(–)
9	Pseudomonas viridiflava DSM 11124T HAM	1.21	33069
(–)
10	Arthrobacter pyridinolis B384 UFL	1.18	1663
(–)
Analyte48
Analyte Name:	D12
Analyte Description:
Analyte ID:	48
Analyte Creation Date/Time:	2023-03-28T15:21:48.126
Analyte Type:	Standard sample
Applied MSP Library(ies):	Filamentous Fungi, BDAL
Applied Taxonomy Tree:
Rank	Matched Pattern	Score	NCBI
(Quality)		Value	Identifier
1	Weissella viridescens DSM 20410T DSM	1.59	1629
(–)
2	Weissella viridescens DSM 20248 DSM	1.42	1629
(–)
3	Paenarthrobacter ilicis DSM 20138T DSM	1.35	43665
(–)
4	Weissella viridescens 2102 FMUG	1.34	1629
(–)
5	Rhodococcus hoagii 559 LAL	1.33	43767
(–)
6	Schleiferilactobacillus perolens DSM 12744T DSM	1.33	100468
(–)
7	Weissella minor DSM 20014T DSM	1.28	1620
(–)
8	Erwinia psidii DSM 17597T HAM	1.23	69224
(–)
9	Lactobacillus intestinalis DSM 6629T DSM	1.21	151781
(–)
10	Malikia spinosa DSM 15801T HAM	1.2	86180
(–)
Analyte49
Analyte Name:	E1
Analyte Description:
Analyte ID:	49
Analyte Creation Date/Time:	2023-03-28T15:21:48.127
Analyte Type:	Standard sample
Applied MSP Library(ies):	Filamentous Fungi, BDAL
Applied Taxonomy Tree:
Rank	Matched Pattern	Score	NCBI
(Quality)		Value	Identifier
1	Weissella viridescens DSM 20410T DSM	1.7	1629
(+)
2	Weissella viridescens 2102 FMUG	1.68	1629
(–)
3	Weissella viridescens DSM 20248 DSM	1.65	1629
(–)
4	Stenotrophomonas maltophilia (PX) 23086229 MLD	1.4	40324
(–)
5	Burkholderia vietnamiensis LMG 10929T HAM	1.38	60552
(–)
6	Weissella minor DSM 20014T DSM	1.35	1620
(–)
7	Stenotrophomonas maltophilia (Pseudomonas geniculata) LMG 2195T HAM	1.25	40324
(–)
8	Sporosarcina thermotolerans DSM 22203T DSM	1.22	1569
(–)
9	Acidiphilium acidophilum B349 UFL	1.22	76588
(–)
10	Burkholderia multivorans LMG 14293 HAM	1.19	87883
(–)
Analyte50
Analyte Name:	E2
Analyte Description:
Analyte ID:	50
Analyte Creation Date/Time:	2023-03-28T15:21:48.128
Analyte Type:	Standard sample
Applied MSP Library(ies):	Filamentous Fungi, BDAL
Applied Taxonomy Tree:
Rank	Matched Pattern	Score	NCBI
(Quality)		Value	Identifier
1	no peaks found	< 0	-
(–)
2	no peaks found	< 0	-
(–)
3	no peaks found	< 0	-
(–)
4	no peaks found	< 0	-
(–)
5	no peaks found	< 0	-
(–)
6	no peaks found	< 0	-
(–)
7	no peaks found	< 0	-
(–)
8	no peaks found	< 0	-
(–)
9	no peaks found	< 0	-
(–)
10	no peaks found	< 0	-
(–)
Analyte51
Analyte Name:	E3
Analyte Description:
Analyte ID:	51
Analyte Creation Date/Time:	2023-03-28T15:21:48.129
Analyte Type:	Standard sample
Applied MSP Library(ies):	Filamentous Fungi, BDAL
Applied Taxonomy Tree:
Rank	Matched Pattern	Score	NCBI
(Quality)		Value	Identifier
1	Fructobacillus fructosus DSM 20349T DSM	1.72	1631
(+)
2	Starkeya novella B516 UFL	1.33	921
(–)
3	Burkholderia anthina LMG 16670 HAM	1.3	179879
(–)
4	Agrobacterium radiobacter DSM 30147T HAM	1.28	358
(–)
5	Paraburkholderia caribensis DSM 13236T HAM	1.27	75105
(–)
6	Lactobacillus plantarum DSM 2601 DSM	1.25	1590
(–)
7	Paenarthrobacter aurescens DSM 20116T DSM	1.24	43663
(–)
8	Lactobacillus plantarum DSM 2648 DSM	1.23	1590
(–)
9	Enterococcus faecalis ATCC 29212 CHB	1.23	1351
(–)
10	Pantoea agglomerans CCM 298 CCM	1.23	549
(–)
Analyte52
Analyte Name:	E4
Analyte Description:
Analyte ID:	52
Analyte Creation Date/Time:	2023-03-28T15:21:48.131
Analyte Type:	Standard sample
Applied MSP Library(ies):	Filamentous Fungi, BDAL
Applied Taxonomy Tree:
Rank	Matched Pattern	Score	NCBI
(Quality)		Value	Identifier
1	Lactobacillus plantarum DSM 2648 DSM	1.54	1590
(–)
2	Escherichia coli ATCC 25922 CHB	1.44	562
(–)
3	Pseudomonas oryzihabitans DSM 6835T HAM	1.34	47885
(–)
4	Lactobacillus plantarum ssp argentoratensis DSM 16365T DSM	1.33	1590
(–)
5	Fructobacillus durionis DSM 19113T DSM	1.31	283737
(–)
6	Ligilactobacillus agilis DSM 20510 DSM	1.29	1601
(–)
7	Corynebacterium macginleyi DSM 44284T DSM	1.29	38290
(–)
8	Fructobacillus fructosus DSM 20349T DSM	1.28	1631
(–)
9	Oligella ureolytica DSM 18253T DSM	1.28	90244
(–)
10	Ligilactobacillus agilis DSM 20509T DSM	1.27	1601
(–)
Analyte53
Analyte Name:	E5
Analyte Description:
Analyte ID:	53
Analyte Creation Date/Time:	2023-03-28T15:21:48.132
Analyte Type:	Standard sample
Applied MSP Library(ies):	Filamentous Fungi, BDAL
Applied Taxonomy Tree:
Rank	Matched Pattern	Score	NCBI
(Quality)		Value	Identifier
1	Fructobacillus fructosus DSM 20349T DSM	1.45	1631
(–)
2	Lactobacillus plantarum DSM 20205 DSM	1.44	1590
(–)
3	Escherichia coli ATCC 25922 CHB	1.43	562
(–)
4	Escherichia coli DH5alpha BRL	1.39	562
(–)
5	Filifactor villosus 1051_NCTC 11220T BOG	1.32	29374
(–)
6	Starkeya novella B351 UFL	1.31	921
(–)
7	Escherichia coli MB11464_1 CHB	1.28	562
(–)
8	Capnocytophaga granulosa DSM 11449T DSM	1.28	45242
(–)
9	Streptomyces lavendulae B264 UFL	1.24	1914
(–)
10	Starkeya novella B516 UFL	1.22	921
(–)
Analyte54
Analyte Name:	E6
Analyte Description:
Analyte ID:	54
Analyte Creation Date/Time:	2023-03-28T15:21:48.133
Analyte Type:	Standard sample
Applied MSP Library(ies):	Filamentous Fungi, BDAL
Applied Taxonomy Tree:
Rank	Matched Pattern	Score	NCBI
(Quality)		Value	Identifier
1	Fructobacillus fructosus DSM 20349T DSM	2.09	1631
(++)
2	Fructobacillus durionis DSM 19113T DSM	1.35	283737
(–)
3	Pseudomonas nitroreducens LMG 20221T HAM	1.31	46680
(–)
4	Burkholderia anthina LMG 16670 HAM	1.3	179879
(–)
5	Paenarthrobacter ilicis DSM 20138T DSM	1.3	43665
(–)
6	Arthrobacter parietis DSM 16404T DSM	1.26	271434
(–)
7	Gemella morbillorum DSM 20572T DSM	1.24	29391
(–)
8	Lactobacillus plantarum ssp argentoratensis DSM 16365T DSM	1.22	1590
(–)
9	Thauera chlorobenzoica 3CB_1 MPB	1.21	96773
(–)
10	Burkholderia cenocepacia LMG 12614 HAM	1.21	95486
(–)
Analyte55
Analyte Name:	E7
Analyte Description:
Analyte ID:	55
Analyte Creation Date/Time:	2023-03-28T15:21:48.134
Analyte Type:	Standard sample
Applied MSP Library(ies):	Filamentous Fungi, BDAL
Applied Taxonomy Tree:
Rank	Matched Pattern	Score	NCBI
(Quality)		Value	Identifier
1	Fructobacillus fructosus DSM 20349T DSM	2.05	1631
(++)
2	Fructobacillus durionis DSM 19113T DSM	1.55	283737
(–)
3	Lactobacillus plantarum DSM 20205 DSM	1.47	1590
(–)
4	Lactobacillus kalixensis DSM 16043T DSM	1.38	227944
(–)
5	Pseudomonas extremorientalis DSM 15824T HAM	1.33	169669
(–)
6	Priestia flexa DSM 1320T DSM	1.31	86664
(–)
7	Lactobacillus plantarum DSM 13273 DSM	1.25	1590
(–)
8	Burkholderia plantarii DSM 9509T HAM	1.24	41899
(–)
9	Siminovitchia fordii DSM 16014T DSM	1.22	254759
(–)
10	Hydrogenophaga flava B339 UFL	1.22	65657
(–)
Analyte56
Analyte Name:	E8
Analyte Description:
Analyte ID:	56
Analyte Creation Date/Time:	2023-03-28T15:21:48.135
Analyte Type:	Standard sample
Applied MSP Library(ies):	Filamentous Fungi, BDAL
Applied Taxonomy Tree:
Rank	Matched Pattern	Score	NCBI
(Quality)		Value	Identifier
1	Fructobacillus fructosus DSM 20349T DSM	1.57	1631
(–)
2	Burkholderia cenocepacia LMG 12614 HAM	1.49	95486
(–)
3	Lactobacillus plantarum DSM 20205 DSM	1.39	1590
(–)
[truncated: 1,214 more rows]

## Sheet: MALDI-TOF identification 4
MALDI Biotyper
Classification Results
Project Info:
Project Name:	230330-1210-1011026729
Project Description:
Project Owner:	tof-user@MBT-WIN10
Project Creation Date/Time:	2023-03-30T12:13:39.599
Project Analyte Count:	26
Project Type:	Development
QC:	not present
QC Position:
Result Overview
Organism names which are in blue and underlined are linked to the matching hint table below.
Analyte	Analyte	Organism	Score	Organism	Score
Name	ID	(best match)	Value	(second best match)	Value
A1	17M1	Staphylococcus epidermidis	2.09	Staphylococcus epidermidis	2.01
(++) (A)
A2	17M2	Staphylococcus epidermidis	2.15	Staphylococcus epidermidis	2.01
(++) (A)
A3	17M3	Staphylococcus epidermidis	2.07	Staphylococcus epidermidis	1.95
(++) (A)
A4	23M1	Weizmannia coagulans	1.81	not reliable identification	1.68
(+) (B)
A5	23M2	Weizmannia coagulans	1.79	not reliable identification	1.53
(+) (B)
A6	23M3	Weizmannia coagulans	1.75	not reliable identification	1.63
(+) (B)
A7	23M4	Weizmannia coagulans	1.87	Weizmannia coagulans	1.75
(+) (B)
A8	23P01	Fructobacillus fructosus	2.04	Fructobacillus durionis	1.71
(++) (A)
A9	23P02	Fructobacillus fructosus	2.18	not reliable identification	1.6
(++) (A)
A10	23P03	Fructobacillus fructosus	1.8	not reliable identification	1.56
(+) (B)
A11	23P04	Fructobacillus fructosus	2.06	Fructobacillus durionis	1.82
(++) (A)
A12	23P05	Fructobacillus fructosus	2.15	Fructobacillus durionis	1.87
(++) (A)
B1	23P06	not reliable identification	1.69	not reliable identification	1.43
(–) (C)
B2	19M1	Enterococcus faecium	2.48	Enterococcus faecium	2.42
(+++) (A)
B3	19M2	Enterococcus faecium	2.45	Enterococcus faecium	2.34
(+++) (A)
B4	19M3	Enterococcus faecium	2.41	Enterococcus faecium	2.36
(+++) (A)
B5	19M4	Enterococcus faecium	2.31	Enterococcus faecium	2.14
(+++) (A)
B6	19M5	Enterococcus hirae	2.41	Enterococcus hirae	2.41
(+++) (A)
B7	19M6	Enterococcus faecium	2.49	Enterococcus faecium	2.42
(+++) (A)
B8	19M7	Enterococcus faecium	2.49	Enterococcus faecium	2.35
(+++) (A)
B9	19M8	Enterococcus faecium	2.43	Enterococcus faecium	2.35
(+++) (A)
B10	19M9	Enterococcus faecium	2.43	Enterococcus faecium	2.36
(+++) (A)
B11	21PS1	Enterococcus faecium	2.4	Enterococcus faecium	2.39
(+++) (A)
B12	21PS2	Enterococcus faecium	2.42	Enterococcus faecium	2.41
(+++) (A)
C1	21PS3	Enterococcus faecium	2.47	Enterococcus faecium	2.38
(+++) (A)
C2	21PS4	Enterococcus faecium	2.4	Enterococcus faecium	2.36
(+++) (A)
Matching Hints
Matched Pattern	Comment
Agrobacterium radiobacter B165 UFL	synonym of Rhizobium radiobacter
Agrobacterium radiobacter B166 UFL	synonym of Rhizobium radiobacter
Agrobacterium rubi DSM 6772T HAM	Synonym of Rhizobium rubi. Species rosae / rubi / skierniewicense of the genus Agrobacterium have very similar patterns: Therefore distinguishing their species is difficult.
Bacillus horti DSM 12751T DSM	The quality of spectra (score) depends on the degree of sporulation: Use fresh material.
Bacillus sonorensis DSM 13779T DSM	is a member of Bacillus subtilis group. The quality of spectra (score) depends on the degree of sporulation: Use fresh material.
Burkholderia ambifaria LMG 11351 HAM	is a member of Burkholderia cepacia complex
Burkholderia cepacia LMG 2161 HAM	is a member of Burkholderia cepacia complex
Burkholderia cepacia MB_7544_05 THL	is a member of Burkholderia cepacia complex
Burkholderia pyrrocinia LMG 14191T HAM	is a member of Burkholderia cepacia complex
Burkholderia thailandensis DSM 13276T HAM	Burkholderia thailandensis is closely related and shows very similar spectra to the highly pathogenic Burkholderia pseudomallei / mallei which are possibly not included in the MALDI Biotyper database. For differentiation an adequate identification method has to be selected by an experienced professional.
Burkholderia vietnamiensis LMG 10929T HAM	is a member of Burkholderia cepacia complex
Escherichia coli ESBL_EA_RSS_1528T CHB	closely related to Shigella / Escherichia fergusonii and not definitely distinguishable at the moment
Fructobacillus pseudoficulneus DSM 15468T DSM	For the species pseudoficulneus / tropaeoli of the genus Fructobacillus the 16S rRNA gene sequences are very similar. Therefore distinguishing the mentioned species is difficult.
Lacticaseibacillus paracasei ssp paracasei DSM 2649 DSM	synonym of Lactobacillus paracasei ssp paracasei
Lacticaseibacillus paracasei ssp paracasei DSM 46331 DSM	synonym of Lactobacillus paracasei ssp paracasei
Lactobacillus gasseri DSM 20077 DSM	Species gasseri / johnsonii / paragasseri / taiwanensis of the genus Lactobacillus have very similar patterns: Therefore distinguishing their species is difficult.
Levilactobacillus brevis DSM 2647 DSM	synonym of Lactobacillus brevis
Mesobacillus jeotgali DSM 18226T DSM	Synonym of Bacillus jeotgali. The quality of spectra (score) depends on the degree of sporulation: Use fresh material.
Metamycoplasma hominis 66KS LABM	synonym of Mycoplasma hominis
Neisseria meningitidis 639 PGM	Non-pathogenic Neisseria species could be misidentified as Neisseria meningitidis. For differentiation an adequate identification method has to be selected by an experienced professional.
Neisseria meningitidis C1 2 PGM	Non-pathogenic Neisseria species could be misidentified as Neisseria meningitidis. For differentiation an adequate identification method has to be selected by an experienced professional.
Pantoea agglomerans CCM 298 CCM	synonym of Erwinia herbicola
Photorhabdus laumondii DSM 15139T HAM	The taxonomical species diversity within the genus Photorhabdus is very high. Many species are closely related to each other and build groups or clusters. Such species cluster could consist of up to 15 different species and can be even overlapping with other clusters. The given MALDI Biotyper identification shall be generally interpreted as a preliminary result. For exact species identification f…
Priestia endophytica DSM 13796T DSM	Synonym of Bacillus endophyticus. The quality of spectra (score) depends on the degree of sporulation: Use fresh material.
Pseudomonas congelans DSM 14939T HAM	is a member of Pseudomonas fluorescens group
Pseudomonas plecoglossicida DSM 15088T HAM	is a member of Pseudomonas putida group
Rossellomorea vietnamensis DSM 18898T DSM	Synonym of Bacillus vietnamensis. The quality of spectra (score) depends on the degree of sporulation: Use fresh material.
Schleiferilactobacillus harbinensis DSM 16991T DSM	Synonym of Lactobacillus harbinensis. Species harbinensis / perolens of the genus Schleiferilactobacillus have very similar patterns: Therefore distinguishing their species is difficult.
Staphylococcus carnosus ssp carnosus DSM 20501T DSM	For the species carnosus / condimenti / piscifermentans of the genus Staphylococcus the 16S rRNA gene sequences are very similar. Therefore distinguishing the mentioned species is difficult.
Stenotrophomonas maltophilia (Pseudomonas beteli) LMG 978T HAM	is a member of Stenotrophomonas maltophilia group or closely related
Stenotrophomonas maltophilia (PX) 23086229 MLD	is a member of Stenotrophomonas maltophilia group or closely related
Streptococcus pneumoniae besSt29 THL	Streptococcus mitis / oralis / pneumoniae / pseudopneumoniae are closely related! The result may be confirmed by a further test, e.g. bile test or optochin test, according to standard clinical microbiological practice.
Thauera aminoaromatica S2 MPB	For the species aminoaromatica / phenylacetica of the genus Thauera the MALDI patterns and the 16S rRNA gene sequences are very similar. Therefore distinguishing the mentioned species is difficult.
Vibrio harveyi LMG 7890 HAM	is a member of Vibrio harveyi group
Weizmannia coagulans B321 UFL	Synonym of Bacillus coagulans. The quality of spectra (score) depends on the degree of sporulation: Use fresh material.
Weizmannia coagulans DSM 1T DSM	Synonym of Bacillus coagulans. The quality of spectra (score) depends on the degree of sporulation: Use fresh material.
Weizmannia coagulans DSM 2311 DSM	Synonym of Bacillus coagulans. The quality of spectra (score) depends on the degree of sporulation: Use fresh material.
Weizmannia coagulans DSM 2356 DSM	Synonym of Bacillus coagulans. The quality of spectra (score) depends on the degree of sporulation: Use fresh material.
Meaning of Score Values (Standard Sample)
Range	Description	Symbols	Color
2.300 ... 3.000	highly probable species identification	( +++ )	green
2.000 ... 2.299	secure genus identification, probable species identification	( ++ )	green
1.700 ... 1.999	probable genus identification	( + )	yellow
0.000 ... 1.699	not reliable identification	( – )	red
Meaning of Consistency Categories (A - C)
Category	Description
A	Species Consistency: The best match was classified as 'green' (see above). Further 'green' matches are of the same species as the first one. Further 'yellow' matches are at least of the same genus as the first one.
B	Genus Consistency: The best match was classified as 'green' or 'yellow' (see above). Further 'green' or 'yellow' matches have at least the same genus as the first one. The conditions of species consistency are not fulfilled.
C	No Consistency: Neither species nor genus consistency (Please check for synonyms of names or microbial mixture).
Analyte1
Analyte Name:	A1
Analyte Description:
Analyte ID:	1
Analyte Creation Date/Time:	2023-03-30T12:13:39.638
Analyte Type:	Standard sample
Applied MSP Library(ies):	Filamentous Fungi, BDAL
Applied Taxonomy Tree:
Rank	Matched Pattern	Score	NCBI
(Quality)		Value	Identifier
1	Staphylococcus epidermidis DSM 3269 DSM	2.09	1282
(++)
2	Staphylococcus epidermidis DSM 1798 DSM	2.01	1282
(++)
3	Staphylococcus epidermidis 10547 CHB	1.93	1282
(+)
4	Staphylococcus epidermidis DSM 4851 DSM	1.7	1282
(+)
5	Staphylococcus epidermidis NY_1666 MCW	1.68	1282
(–)
6	Staphylococcus epidermidis TC_4703 MCW	1.6	1282
(–)
7	Staphylococcus aureus ssp aureus DSM 3463 DSM	1.6	1280
(–)
8	Staphylococcus epidermidis ATCC 14990T THL	1.59	1282
(–)
9	Staphylococcus epidermidis ATCC 12228 THL	1.57	1282
(–)
10	Staphylococcus epidermidis NY_1717 MCW	1.55	1282
(–)
Analyte2
Analyte Name:	A2
Analyte Description:
Analyte ID:	2
Analyte Creation Date/Time:	2023-03-30T12:13:39.639
Analyte Type:	Standard sample
Applied MSP Library(ies):	Filamentous Fungi, BDAL
Applied Taxonomy Tree:
Rank	Matched Pattern	Score	NCBI
(Quality)		Value	Identifier
1	Staphylococcus epidermidis DSM 1798 DSM	2.15	1282
(++)
2	Staphylococcus epidermidis DSM 3269 DSM	2.01	1282
(++)
3	Staphylococcus epidermidis 10547 CHB	1.91	1282
(+)
4	Staphylococcus epidermidis 6b_s ESL	1.9	1282
(+)
5	Staphylococcus epidermidis DSM 4851 DSM	1.76	1282
(+)
6	Staphylococcus epidermidis TC_4703 MCW	1.7	1282
(+)
7	Staphylococcus epidermidis 4b_r ESL	1.69	1282
(–)
8	Staphylococcus epidermidis NY_1666 MCW	1.61	1282
(–)
9	Staphylococcus epidermidis ATCC 14990T THL	1.55	1282
(–)
10	Staphylococcus epidermidis ATCC 12228 THL	1.5	1282
(–)
Analyte3
Analyte Name:	A3
Analyte Description:
Analyte ID:	3
Analyte Creation Date/Time:	2023-03-30T12:13:39.639
Analyte Type:	Standard sample
Applied MSP Library(ies):	Filamentous Fungi, BDAL
Applied Taxonomy Tree:
Rank	Matched Pattern	Score	NCBI
(Quality)		Value	Identifier
1	Staphylococcus epidermidis DSM 1798 DSM	2.07	1282
(++)
2	Staphylococcus epidermidis DSM 3269 DSM	1.95	1282
(+)
3	Staphylococcus epidermidis 10547 CHB	1.89	1282
(+)
4	Staphylococcus epidermidis NY_1666 MCW	1.69	1282
(–)
5	Staphylococcus epidermidis DSM 4851 DSM	1.59	1282
(–)
6	Staphylococcus epidermidis ATCC 12228 CHB	1.49	1282
(–)
7	Staphylococcus epidermidis ATCC 12228 THL	1.49	1282
(–)
8	Staphylococcus epidermidis 6b_s ESL	1.48	1282
(–)
9	Staphylococcus epidermidis 4b_r ESL	1.48	1282
(–)
10	Staphylococcus epidermidis ATCC 14990T THL	1.47	1282
(–)
Analyte4
Analyte Name:	A4
Analyte Description:
Analyte ID:	4
Analyte Creation Date/Time:	2023-03-30T12:13:39.640
Analyte Type:	Standard sample
Applied MSP Library(ies):	Filamentous Fungi, BDAL
Applied Taxonomy Tree:
Rank	Matched Pattern	Score	NCBI
(Quality)		Value	Identifier
1	Weizmannia coagulans DSM 1T DSM	1.81	1398
(+)
2	Weizmannia coagulans DSM 2356 DSM	1.68	1398
(–)
3	Weizmannia coagulans DSM 2311 DSM	1.52	1398
(–)
4	Lacticaseibacillus paracasei ssp paracasei DSM 46331 DSM	1.34	1597
(–)
5	Staphylococcus carnosus ssp carnosus DSM 20501T DSM	1.33	1281
(–)
6	Streptococcus gordonii TC_9020 MCW	1.29	1302
(–)
7	Neisseria meningitidis 639 PGM	1.25	487
(–)
8	Schleiferilactobacillus harbinensis DSM 16991T DSM	1.24	304207
(–)
9	Priestia endophytica DSM 13796T DSM	1.24	135735
(–)
10	Acinetobacter pseudolwoffii CIP 111642T CIP	1.21	469
(–)
Analyte5
Analyte Name:	A5
Analyte Description:
Analyte ID:	5
Analyte Creation Date/Time:	2023-03-30T12:13:39.640
Analyte Type:	Standard sample
Applied MSP Library(ies):	Filamentous Fungi, BDAL
Applied Taxonomy Tree:
Rank	Matched Pattern	Score	NCBI
(Quality)		Value	Identifier
1	Weizmannia coagulans DSM 2356 DSM	1.79	1398
(+)
2	Weizmannia coagulans DSM 2311 DSM	1.53	1398
(–)
3	Streptococcus gordonii TC_9020 MCW	1.39	1302
(–)
4	Mesobacillus jeotgali DSM 18226T DSM	1.36	129985
(–)
5	Priestia endophytica DSM 13796T DSM	1.33	135735
(–)
6	Lacticaseibacillus paracasei ssp paracasei DSM 2649 DSM	1.29	1597
(–)
7	Weizmannia coagulans B321 UFL	1.29	1398
(–)
8	Bacillus sonorensis DSM 13779T DSM	1.29	119858
(–)
9	Clostridium cochlearium 1080_ATCC 17794T BOG	1.26	1494
(–)
10	Rossellomorea vietnamensis DSM 18898T DSM	1.25	218284
(–)
Analyte6
Analyte Name:	A6
Analyte Description:
Analyte ID:	6
Analyte Creation Date/Time:	2023-03-30T12:13:39.641
Analyte Type:	Standard sample
Applied MSP Library(ies):	Filamentous Fungi, BDAL
Applied Taxonomy Tree:
Rank	Matched Pattern	Score	NCBI
(Quality)		Value	Identifier
1	Weizmannia coagulans DSM 1T DSM	1.75	1398
(+)
2	Weizmannia coagulans DSM 2356 DSM	1.63	1398
(–)
3	Weizmannia coagulans DSM 2311 DSM	1.39	1398
(–)
4	Schleiferilactobacillus harbinensis DSM 16991T DSM	1.25	304207
(–)
5	Robinsoniella peoriensis CCUG 48729T CCUG	1.23	186803
(–)
6	Rossellomorea vietnamensis DSM 18898T DSM	1.18	218284
(–)
7	Weizmannia coagulans B321 UFL	1.17	1398
(–)
8	Priestia endophytica DSM 13796T DSM	1.17	135735
(–)
9	Lacticaseibacillus paracasei ssp paracasei DSM 46331 DSM	1.17	1597
(–)
10	Streptococcus pneumoniae besSt29 THL	1.15	1313
(–)
Analyte7
Analyte Name:	A7
Analyte Description:
Analyte ID:	7
Analyte Creation Date/Time:	2023-03-30T12:13:39.641
Analyte Type:	Standard sample
Applied MSP Library(ies):	Filamentous Fungi, BDAL
Applied Taxonomy Tree:
Rank	Matched Pattern	Score	NCBI
(Quality)		Value	Identifier
1	Weizmannia coagulans DSM 2356 DSM	1.87	1398
(+)
2	Weizmannia coagulans DSM 1T DSM	1.75	1398
(+)
3	Weizmannia coagulans DSM 2311 DSM	1.67	1398
(–)
4	Lacticaseibacillus paracasei ssp paracasei DSM 46331 DSM	1.43	1597
(–)
5	Streptococcus gordonii TC_9020 MCW	1.39	1302
(–)
6	Streptococcus gordonii LMG 14515 LMG	1.32	1302
(–)
7	Weizmannia coagulans B321 UFL	1.32	1398
(–)
8	Agrobacterium rubi DSM 6772T HAM	1.31	28099
(–)
9	Staphylococcus carnosus ssp carnosus DSM 20501T DSM	1.3	1281
(–)
10	Neisseria meningitidis C1 2 PGM	1.29	487
(–)
Analyte8
Analyte Name:	A8
Analyte Description:
Analyte ID:	8
Analyte Creation Date/Time:	2023-03-30T12:13:39.642
Analyte Type:	Standard sample
Applied MSP Library(ies):	Filamentous Fungi, BDAL
Applied Taxonomy Tree:
Rank	Matched Pattern	Score	NCBI
(Quality)		Value	Identifier
1	Fructobacillus fructosus DSM 20349T DSM	2.04	1631
(++)
2	Fructobacillus durionis DSM 19113T DSM	1.71	283737
(+)
3	Pseudomonas kilonensis DSM 13647T HAM	1.36	132476
(–)
4	Agrobacterium radiobacter B166 UFL	1.3	358
(–)
5	Agrobacterium radiobacter B165 UFL	1.28	358
(–)
6	Escherichia coli ESBL_EA_RSS_1528T CHB	1.28	562
(–)
7	Burkholderia cepacia MB_7544_05 THL	1.24	292
(–)
8	Fructobacillus pseudoficulneus DSM 15468T DSM	1.23	220714
(–)
9	Bacillus horti DSM 12751T DSM	1.21	77523
(–)
10	Pseudomonas nitroreducens LMG 20221T HAM	1.2	46680
(–)
Analyte9
Analyte Name:	A9
Analyte Description:
Analyte ID:	9
Analyte Creation Date/Time:	2023-03-30T12:13:39.642
Analyte Type:	Standard sample
Applied MSP Library(ies):	Filamentous Fungi, BDAL
Applied Taxonomy Tree:
Rank	Matched Pattern	Score	NCBI
(Quality)		Value	Identifier
1	Fructobacillus fructosus DSM 20349T DSM	2.18	1631
(++)
2	Fructobacillus durionis DSM 19113T DSM	1.6	283737
(–)
3	Clostridium spiroforme 1047_NCTC 11211T BOG	1.34	29348
(–)
4	Pseudomonas plecoglossicida DSM 15088T HAM	1.33	70775
(–)
5	Thauera aminoaromatica S2 MPB	1.28	164330
(–)
6	Lactobacillus plantarum DSM 20205 DSM	1.28	1590
(–)
7	Pantoea agglomerans CCM 298 CCM	1.27	549
(–)
8	Campylobacter lari 227_99 NVU	1.26	201
(–)
9	Photorhabdus laumondii DSM 15139T HAM	1.26	141679
(–)
10	Burkholderia ambifaria LMG 11351 HAM	1.25	152480
(–)
Analyte10
Analyte Name:	A10
Analyte Description:
Analyte ID:	10
Analyte Creation Date/Time:	2023-03-30T12:13:39.643
Analyte Type:	Standard sample
Applied MSP Library(ies):	Filamentous Fungi, BDAL
Applied Taxonomy Tree:
Rank	Matched Pattern	Score	NCBI
(Quality)		Value	Identifier
1	Fructobacillus fructosus DSM 20349T DSM	1.8	1631
(+)
2	Fructobacillus durionis DSM 19113T DSM	1.56	283737
(–)
3	Pseudomonas antarctica DSM 15318T HAM	1.35	219572
(–)
4	Pseudomonas asplenii DSM 7231T HAM	1.23	286
(–)
5	Stenotrophomonas maltophilia (PX) 23086229 MLD	1.23	40324
(–)
6	Lactobacillus plantarum DSM 20205 DSM	1.23	1590
(–)
7	Arthrobacter gandavensis DSM 15046T DSM	1.23	169960
(–)
8	Agrobacterium radiobacter B166 UFL	1.22	358
(–)
9	Burkholderia cepacia LMG 2161 HAM	1.21	292
(–)
10	Metamycoplasma hominis 66KS LABM	1.18	2098
(–)
Analyte11
Analyte Name:	A11
Analyte Description:
Analyte ID:	11
Analyte Creation Date/Time:	2023-03-30T12:13:39.643
Analyte Type:	Standard sample
Applied MSP Library(ies):	Filamentous Fungi, BDAL
Applied Taxonomy Tree:
Rank	Matched Pattern	Score	NCBI
(Quality)		Value	Identifier
1	Fructobacillus fructosus DSM 20349T DSM	2.06	1631
(++)
2	Fructobacillus durionis DSM 19113T DSM	1.82	283737
(+)
3	Lactobacillus gasseri DSM 20077 DSM	1.3	1596
(–)
4	Lactobacillus paralimentarius DSM 13961 DSM	1.28	83526
(–)
5	Staphylococcus delphini DSM 20771T DSM	1.25	53344
(–)
6	Vibrio harveyi LMG 7890 HAM	1.24	669
(–)
7	Burkholderia thailandensis DSM 13276T HAM	1.23	57975
(–)
8	Methylobacterium organophilum MB67 UFL	1.22	410
(–)
9	Leuconostoc mesenteroides ssp dextranicum DSM 20187 DSM	1.22	1245
(–)
10	Lactobacillus plantarum DSM 20205 DSM	1.21	1590
(–)
Analyte12
Analyte Name:	A12
Analyte Description:
Analyte ID:	12
Analyte Creation Date/Time:	2023-03-30T12:13:39.644
Analyte Type:	Standard sample
Applied MSP Library(ies):	Filamentous Fungi, BDAL
Applied Taxonomy Tree:
Rank	Matched Pattern	Score	NCBI
(Quality)		Value	Identifier
1	Fructobacillus fructosus DSM 20349T DSM	2.15	1631
(++)
2	Fructobacillus durionis DSM 19113T DSM	1.87	283737
(+)
3	Staphylococcus lentus DSM 6672 DSM	1.38	42858
(–)
4	Micrococcus luteus IMET 11249 HKJ	1.34	1270
(–)
5	Thauera aminoaromatica S2 MPB	1.33	164330
(–)
6	Staphylococcus lutrae DSM 10246 DSM	1.32	155085
(–)
7	Burkholderia cepacia MB_7544_05 THL	1.31	292
(–)
8	Brevundimonas vesicularis DSM 7226T HAM	1.26	41276
(–)
9	Burkholderia vietnamiensis LMG 10929T HAM	1.25	60552
(–)
10	Leuconostoc mesenteroides ssp dextranicum DSM 20187 DSM	1.24	1245
(–)
Analyte13
Analyte Name:	B1
Analyte Description:
Analyte ID:	13
Analyte Creation Date/Time:	2023-03-30T12:13:39.644
Analyte Type:	Standard sample
Applied MSP Library(ies):	Filamentous Fungi, BDAL
Applied Taxonomy Tree:
Rank	Matched Pattern	Score	NCBI
(Quality)		Value	Identifier
1	Fructobacillus fructosus DSM 20349T DSM	1.69	1631
(–)
2	Fructobacillus durionis DSM 19113T DSM	1.43	283737
(–)
3	Levilactobacillus brevis DSM 2647 DSM	1.28	1580
(–)
4	Burkholderia pyrrocinia LMG 14191T HAM	1.26	60550
(–)
5	Clostridium chauvoei 1024_NCTC 8596 BOG	1.26	46867
(–)
6	Lactobacillus plantarum DSM 20205 DSM	1.25	1590
(–)
7	Pseudomonas congelans DSM 14939T HAM	1.25	200452
(–)
8	Stenotrophomonas maltophilia (PX) 23086229 MLD	1.25	40324
(–)
9	Stenotrophomonas maltophilia (Pseudomonas beteli) LMG 978T HAM	1.24	40324
(–)
10	Clostridium sardiniense 1001_NCTC 10984T BOG	1.24	29369
(–)
Analyte14
Analyte Name:	B2
Analyte Description:
Analyte ID:	14
Analyte Creation Date/Time:	2023-03-30T12:13:39.645
Analyte Type:	Standard sample
Applied MSP Library(ies):	Filamentous Fungi, BDAL
Applied Taxonomy Tree:
Rank	Matched Pattern	Score	NCBI
(Quality)		Value	Identifier
1	Enterococcus faecium 11037 CHB	2.48	1352
(+++)
2	Enterococcus faecium 20218_1 CHB	2.42	1352
(+++)
3	Enterococcus faecium DSM 20477T DSM	2.29	1352
(++)
4	Enterococcus faecium DSM 2918 DSM	2.29	1352
(++)
5	Enterococcus faecium DSM 2146 DSM	2.26	1352
(++)
6	Enterococcus faecium DSM 17050 DSM	2.25	1352
(++)
7	Enterococcus faecium DSM 13589 DSM	2.21	1352
(++)
8	Enterococcus faecium PX_21086109_III MLD	2.2	1352
(++)
9	Enterococcus faecium DSM 6177 DSM	2	1352
(++)
10	Enterococcus faecium VRE_PX_16086218 MLD	1.91	1352
(+)
Analyte15
Analyte Name:	B3
Analyte Description:
Analyte ID:	15
Analyte Creation Date/Time:	2023-03-30T12:13:39.646
Analyte Type:	Standard sample
Applied MSP Library(ies):	Filamentous Fungi, BDAL
Applied Taxonomy Tree:
Rank	Matched Pattern	Score	NCBI
(Quality)		Value	Identifier
1	Enterococcus faecium 11037 CHB	2.45	1352
(+++)
2	Enterococcus faecium 20218_1 CHB	2.34	1352
(+++)
3	Enterococcus faecium DSM 17050 DSM	2.32	1352
(+++)
4	Enterococcus faecium DSM 13589 DSM	2.26	1352
(++)
5	Enterococcus faecium DSM 2918 DSM	2.25	1352
(++)
6	Enterococcus faecium DSM 2146 DSM	2.25	1352
(++)
7	Enterococcus faecium DSM 20477T DSM	2.24	1352
(++)
8	Enterococcus faecium PX_21086109_III MLD	2.22	1352
(++)
9	Enterococcus faecium DSM 6177 DSM	1.89	1352
(+)
10	Enterococcus faecium VRE_PX_16086218 MLD	1.84	1352
(+)
Analyte16
Analyte Name:	B4
Analyte Description:
Analyte ID:	16
Analyte Creation Date/Time:	2023-03-30T12:13:39.646
Analyte Type:	Standard sample
Applied MSP Library(ies):	Filamentous Fungi, BDAL
Applied Taxonomy Tree:
Rank	Matched Pattern	Score	NCBI
(Quality)		Value	Identifier
1	Enterococcus faecium 11037 CHB	2.41	1352
(+++)
2	Enterococcus faecium DSM 13589 DSM	2.36	1352
(+++)
3	Enterococcus faecium 20218_1 CHB	2.36	1352
(+++)
4	Enterococcus faecium DSM 17050 DSM	2.34	1352
(+++)
5	Enterococcus faecium DSM 2918 DSM	2.27	1352
(++)
6	Enterococcus faecium DSM 20477T DSM	2.26	1352
(++)
7	Enterococcus faecium PX_21086109_III MLD	2.2	1352
(++)
8	Enterococcus faecium DSM 2146 DSM	2.08	1352
(++)
9	Enterococcus faecium DSM 6177 DSM	2.07	1352
(++)
10	Enterococcus faecium VRE_PX_16086218 MLD	1.77	1352
(+)
Analyte17
Analyte Name:	B5
Analyte Description:
Analyte ID:	17
Analyte Creation Date/Time:	2023-03-30T12:13:39.647
Analyte Type:	Standard sample
Applied MSP Library(ies):	Filamentous Fungi, BDAL
Applied Taxonomy Tree:
Rank	Matched Pattern	Score	NCBI
(Quality)		Value	Identifier
1	Enterococcus faecium 11037 CHB	2.31	1352
(+++)
2	Enterococcus faecium DSM 17050 DSM	2.14	1352
(++)
3	Enterococcus faecium DSM 2146 DSM	2.12	1352
(++)
4	Enterococcus faecium 20218_1 CHB	2.11	1352
(++)
5	Enterococcus faecium PX_21086109_III MLD	2.04	1352
(++)
6	Enterococcus faecium DSM 2918 DSM	2.02	1352
(++)
7	Enterococcus faecium DSM 13589 DSM	1.97	1352
(+)
8	Enterococcus faecium DSM 20477T DSM	1.92	1352
(+)
9	Enterococcus faecium DSM 6177 DSM	1.8	1352
(+)
10	Enterococcus mundtii DSM 4838T DSM	1.59	53346
(–)
Analyte18
Analyte Name:	B6
Analyte Description:
Analyte ID:	18
Analyte Creation Date/Time:	2023-03-30T12:13:39.647
Analyte Type:	Standard sample
Applied MSP Library(ies):	Filamentous Fungi, BDAL
Applied Taxonomy Tree:
Rank	Matched Pattern	Score	NCBI
(Quality)		Value	Identifier
1	Enterococcus hirae LMG 12286 LMG	2.41	1354
(+++)
2	Enterococcus hirae LMG 20868 LMG	2.41	1354
(+++)
3	Enterococcus hirae DSM 20160T DSM	2.39	1354
(+++)
4	Enterococcus hirae LMG 17176 LMG	2.3	1354
(+++)
5	Enterococcus hirae LMG 11492 LMG	2.28	1354
(++)
6	Enterococcus hirae IBS_MS_18 IBS	2.22	1354
(++)
7	Enterococcus hirae DSM 3320 DSM	2.22	1354
(++)
8	Enterococcus hirae 139 RLT	2.2	1354
(++)
9	Enterococcus mundtii LMG 20698 LMG	1.87	53346
(+)
10	Enterococcus villorum DSM 15688T JUG	1.84	112904
(+)
Analyte19
Analyte Name:	B7
Analyte Description:
Analyte ID:	19
Analyte Creation Date/Time:	2023-03-30T12:13:39.648
Analyte Type:	Standard sample
Applied MSP Library(ies):	Filamentous Fungi, BDAL
Applied Taxonomy Tree:
Rank	Matched Pattern	Score	NCBI
(Quality)		Value	Identifier
1	Enterococcus faecium 11037 CHB	2.49	1352
(+++)
2	Enterococcus faecium 20218_1 CHB	2.42	1352
(+++)
3	Enterococcus faecium DSM 13589 DSM	2.38	1352
(+++)
4	Enterococcus faecium DSM 17050 DSM	2.37	1352
(+++)
5	Enterococcus faecium DSM 2918 DSM	2.31	1352
(+++)
6	Enterococcus faecium DSM 20477T DSM	2.27	1352
(++)
7	Enterococcus faecium PX_21086109_III MLD	2.25	1352
(++)
8	Enterococcus faecium DSM 2146 DSM	2.24	1352
(++)
9	Enterococcus faecium DSM 6177 DSM	2.05	1352
(++)
10	Enterococcus faecium VRE_PX_16086218 MLD	1.98	1352
(+)
Analyte20
Analyte Name:	B8
Analyte Description:
Analyte ID:	20
Analyte Creation Date/Time:	2023-03-30T12:13:39.648
Analyte Type:	Standard sample
Applied MSP Library(ies):	Filamentous Fungi, BDAL
Applied Taxonomy Tree:
Rank	Matched Pattern	Score	NCBI
(Quality)		Value	Identifier
1	Enterococcus faecium 11037 CHB	2.49	1352
(+++)
2	Enterococcus faecium 20218_1 CHB	2.35	1352
(+++)
3	Enterococcus faecium DSM 17050 DSM	2.34	1352
(+++)
4	Enterococcus faecium DSM 20477T DSM	2.28	1352
(++)
5	Enterococcus faecium DSM 2918 DSM	2.26	1352
(++)
6	Enterococcus faecium DSM 13589 DSM	2.22	1352
(++)
7	Enterococcus faecium PX_21086109_III MLD	2.22	1352
(++)
8	Enterococcus faecium DSM 2146 DSM	2.21	1352
(++)
9	Enterococcus faecium DSM 6177 DSM	2.04	1352
(++)
10	Enterococcus faecium VRE_PX_16086218 MLD	1.86	1352
(+)
Analyte21
Analyte Name:	B9
Analyte Description:
Analyte ID:	21
Analyte Creation Date/Time:	2023-03-30T12:13:39.649
Analyte Type:	Standard sample
Applied MSP Library(ies):	Filamentous Fungi, BDAL
Applied Taxonomy Tree:
Rank	Matched Pattern	Score	NCBI
(Quality)		Value	Identifier
1	Enterococcus faecium 11037 CHB	2.43	1352
(+++)
2	Enterococcus faecium DSM 17050 DSM	2.35	1352
(+++)
3	Enterococcus faecium 20218_1 CHB	2.3	1352
(+++)
4	Enterococcus faecium DSM 20477T DSM	2.3	1352
(+++)
5	Enterococcus faecium DSM 2146 DSM	2.25	1352
(++)
6	Enterococcus faecium DSM 2918 DSM	2.23	1352
(++)
7	Enterococcus faecium PX_21086109_III MLD	2.2	1352
(++)
8	Enterococcus faecium DSM 13589 DSM	2.15	1352
(++)
9	Enterococcus faecium DSM 6177 DSM	2	1352
(++)
10	Enterococcus faecium VRE_PX_16086218 MLD	1.71	1352
(+)
Analyte22
Analyte Name:	B10
Analyte Description:
Analyte ID:	22
Analyte Creation Date/Time:	2023-03-30T12:13:39.650
Analyte Type:	Standard sample
Applied MSP Library(ies):	Filamentous Fungi, BDAL
Applied Taxonomy Tree:
Rank	Matched Pattern	Score	NCBI
(Quality)		Value	Identifier
1	Enterococcus faecium 11037 CHB	2.43	1352
(+++)
2	Enterococcus faecium 20218_1 CHB	2.36	1352
(+++)
3	Enterococcus faecium DSM 17050 DSM	2.35	1352
(+++)
4	Enterococcus faecium DSM 2146 DSM	2.31	1352
(+++)
5	Enterococcus faecium DSM 20477T DSM	2.3	1352
(+++)
6	Enterococcus faecium DSM 2918 DSM	2.28	1352
(++)
7	Enterococcus faecium PX_21086109_III MLD	2.26	1352
(++)
8	Enterococcus faecium DSM 13589 DSM	2.21	1352
(++)
9	Enterococcus faecium DSM 6177 DSM	1.95	1352
(+)
10	Enterococcus faecium VRE_PX_16086218 MLD	1.91	1352
(+)
Analyte23
Analyte Name:	B11
Analyte Description:
Analyte ID:	23
Analyte Creation Date/Time:	2023-03-30T12:13:39.650
Analyte Type:	Standard sample
Applied MSP Library(ies):	Filamentous Fungi, BDAL
Applied Taxonomy Tree:
Rank	Matched Pattern	Score	NCBI
(Quality)		Value	Identifier
1	Enterococcus faecium 20218_1 CHB	2.4	1352
(+++)
2	Enterococcus faecium 11037 CHB	2.39	1352
(+++)
3	Enterococcus faecium DSM 2146 DSM	2.25	1352
(++)
4	Enterococcus faecium DSM 2918 DSM	2.24	1352
(++)
5	Enterococcus faecium DSM 17050 DSM	2.23	1352
(++)
6	Enterococcus faecium PX_21086109_III MLD	2.21	1352
(++)
7	Enterococcus faecium DSM 20477T DSM	2.21	1352
(++)
8	Enterococcus faecium DSM 13589 DSM	2.11	1352
(++)
9	Enterococcus faecium DSM 6177 DSM	1.92	1352
(+)
10	Enterococcus faecium VRE_PX_16086218 MLD	1.88	1352
(+)
Analyte24
Analyte Name:	B12
Analyte Description:
Analyte ID:	24
Analyte Creation Date/Time:	2023-03-30T12:13:39.651
Analyte Type:	Standard sample
Applied MSP Library(ies):	Filamentous Fungi, BDAL
Applied Taxonomy Tree:
Rank	Matched Pattern	Score	NCBI
(Quality)		Value	Identifier
1	Enterococcus faecium 11037 CHB	2.42	1352
(+++)
2	Enterococcus faecium 20218_1 CHB	2.41	1352
(+++)
3	Enterococcus faecium DSM 17050 DSM	2.32	1352
(+++)
4	Enterococcus faecium DSM 13589 DSM	2.32	1352
(+++)
5	Enterococcus faecium DSM 2146 DSM	2.3	1352
(+++)
6	Enterococcus faecium DSM 2918 DSM	2.27	1352
(++)
7	Enterococcus faecium DSM 20477T DSM	2.27	1352
(++)
8	Enterococcus faecium PX_21086109_III MLD	2.25	1352
(++)
9	Enterococcus faecium DSM 6177 DSM	2.01	1352
(++)
10	Enterococcus faecium VRE_PX_16086218 MLD	1.77	1352
(+)
Analyte25
Analyte Name:	C1
Analyte Description:
Analyte ID:	25
Analyte Creation Date/Time:	2023-03-30T12:13:39.651
Analyte Type:	Standard sample
Applied MSP Library(ies):	Filamentous Fungi, BDAL
Applied Taxonomy Tree:
Rank	Matched Pattern	Score	NCBI
(Quality)		Value	Identifier
1	Enterococcus faecium 11037 CHB	2.47	1352
(+++)
2	Enterococcus faecium 20218_1 CHB	2.38	1352
(+++)
3	Enterococcus faecium DSM 2146 DSM	2.32	1352
(+++)
4	Enterococcus faecium DSM 17050 DSM	2.32	1352
(+++)
5	Enterococcus faecium DSM 13589 DSM	2.31	1352
(+++)
6	Enterococcus faecium PX_21086109_III MLD	2.31	1352
(+++)
7	Enterococcus faecium DSM 20477T DSM	2.28	1352
(++)
8	Enterococcus faecium DSM 2918 DSM	2.2	1352
(++)
9	Enterococcus faecium DSM 6177 DSM	1.96	1352
(+)
10	Enterococcus faecium VRE_PX_16086218 MLD	1.87	1352
(+)
Analyte26
Analyte Name:	C2
Analyte Description:
Analyte ID:	26
Analyte Creation Date/Time:	2023-03-30T12:13:39.652
Analyte Type:	Standard sample
Applied MSP Library(ies):	Filamentous Fungi, BDAL
Applied Taxonomy Tree:
Rank	Matched Pattern	Score	NCBI
(Quality)		Value	Identifier
1	Enterococcus faecium 20218_1 CHB	2.4	1352
(+++)
2	Enterococcus faecium 11037 CHB	2.36	1352
(+++)
3	Enterococcus faecium DSM 2146 DSM	2.27	1352
(++)
4	Enterococcus faecium DSM 2918 DSM	2.23	1352
(++)
5	Enterococcus faecium DSM 20477T DSM	2.23	1352
(++)
6	Enterococcus faecium DSM 17050 DSM	2.22	1352
(++)
7	Enterococcus faecium DSM 13589 DSM	2.21	1352
(++)
8	Enterococcus faecium PX_21086109_III MLD	2.19	1352
(++)
9	Enterococcus faecium DSM 6177 DSM	2.02	1352
(++)
10	Enterococcus faecium VRE_PX_16086218 MLD	1.8	1352
(+)

## Sheet: MALDI-TOF identification 5
MALDI Biotyper
Classification Results
Project Info:
Project Name:	230417-1320-1011026729
Project Description:
Project Owner:	tof-user@MBT-WIN10
Project Creation Date/Time:	2023-04-17T13:23:10.595
Project Analyte Count:	75
Project Type:	Development
QC:	not present
QC Position:
Result Overview
Organism names which are in blue and underlined are linked to the matching hint table below.
Analyte	Analyte	Organism	Score	Organism	Score
Name	ID	(best match)	Value	(second best match)	Value
A1	1J1	Escherichia coli	2.17	Escherichia coli	2.02
(++) (C)
A2	1J2	Enterococcus faecalis	2.3	Enterococcus faecalis	2.25
(+++) (A)
A3	1J3	Enterococcus faecalis	2.21	Enterococcus faecalis	2.16
(++) (A)
A4	2J1	Citrobacter freundii	2.1	Citrobacter braakii	2.02
(++) (B)
A5	2J2	Lactococcus lactis	2.25	Lactococcus lactis	2.11
(++) (A)
A6	2J3	Lactococcus lactis	2.39	Lactococcus lactis	2.36
(+++) (A)
A7	3J1	Lactococcus lactis	2.43	Lactococcus lactis	2.4
(+++) (A)
A8	3J2	Lactococcus lactis	2.15	Lactococcus lactis	2.01
(++) (A)
A9	3J3	Lactococcus lactis	2.34	Lactococcus lactis	2.33
(+++) (A)
A10	4J1	Lactococcus lactis	2.09	Lactococcus lactis	1.94
(++) (A)
A11	4J2	Lactococcus lactis	2.23	Lactococcus lactis	2.19
(++) (A)
A12	4J3	Lactococcus lactis	2.24	Lactococcus lactis	2.12
(++) (A)
B1	5Ja	Lactococcus lactis	2.02	Lactococcus lactis	2
(++) (A)
B2	5J1	Leuconostoc mesenteroides	1.9	Leuconostoc mesenteroides	1.85
(+) (B)
B3	5J2	Lactococcus lactis	2.42	Lactococcus lactis	2.33
(+++) (A)
B4	5J3	Lactococcus lactis	2.11	Lactococcus lactis	1.99
(++) (A)
B5	6J1	Lactococcus lactis	2.41	Lactococcus lactis	2.29
(+++) (A)
B6	6J2	Lactococcus lactis	2.39	Lactococcus lactis	2.28
(+++) (A)
B7	6J3	Lactococcus lactis	2.21	Lactococcus lactis	2.01
(++) (A)
B8	7J1	Lactococcus lactis	2.22	Lactococcus lactis	2.2
(++) (A)
B9	7J2	Lactococcus lactis	2.44	Lactococcus lactis	2.34
(+++) (A)
B10	7J3	Lactococcus lactis	2.39	Lactococcus lactis	2.3
(+++) (A)
B11	8J1	not reliable identification	1.36	not reliable identification	1.35
(–) (C)
B12	8J2	Lactococcus lactis	2.26	Lactococcus lactis	2.19
(++) (A)
C1	8J3	Leuconostoc mesenteroides	1.95	Leuconostoc mesenteroides	1.9
(+) (B)
C2	9J1	Lactococcus lactis	2.3	Lactococcus lactis	2.13
(+++) (A)
C3	9J2	Lactococcus lactis	2.24	Lactococcus lactis	2.12
(++) (A)
C4	9J3	Lactococcus lactis	2.38	Lactococcus lactis	2.33
(+++) (A)
C5	10J1	Lactococcus lactis	2.39	Lactococcus lactis	2.37
(+++) (A)
C6	10J2	Enterococcus devriesei	2.17	not reliable identification	1.61
(++) (A)
C7	10J3	Lactococcus lactis	2.4	Lactococcus lactis	2.31
(+++) (A)
C8	10J4	Lactococcus lactis	2.4	Lactococcus lactis	2.34
(+++) (A)
C9	11J1	Lactococcus lactis	2.41	Lactococcus lactis	2.31
(+++) (A)
C10	11J2	Lactococcus lactis	2.34	Lactococcus lactis	2.22
(+++) (A)
C11	11J3	Lactococcus lactis	2.34	Lactococcus lactis	2.29
(+++) (A)
C12	12J1	Enterococcus faecium	2.37	Enterococcus faecium	2.35
(+++) (A)
D1	12J2	Klebsiella oxytoca	2.42	Klebsiella oxytoca	2.21
(+++) (C)
D2	12J3	Klebsiella oxytoca	2.42	Klebsiella oxytoca	2.24
(+++) (C)
D3	12J4	Escherichia coli	2.28	Escherichia coli	2.2
(++) (A)
D4	13J1	Klebsiella oxytoca	2.24	Klebsiella oxytoca	2.1
(++) (C)
D5	13J2	Escherichia coli	2.4	Escherichia coli	2.19
(+++) (A)
D6	13J3	Pluralibacter pyrinus	2.03	Klebsiella aerogenes	1.74
(++) (C)
D7	13J4	Escherichia coli	2.23	Escherichia coli	2.22
(++) (A)
D8	14Ja	Escherichia coli	2.24	Escherichia coli	2.24
(++) (A)
D9	14J1	Leuconostoc mesenteroides	2.12	Leuconostoc mesenteroides	1.97
(++) (A)
D10	14J2	Hafnia alvei	2.35	Hafnia alvei	2.28
(+++) (A)
D11	15J1	Leuconostoc mesenteroides	2.22	Leuconostoc mesenteroides	2.07
(++) (A)
D12	15J2	Lactococcus lactis	2.39	Lactococcus lactis	2.21
(+++) (A)
E1	15J3	Lactococcus lactis	2.39	Lactococcus lactis	2.34
(+++) (A)
E2	16J1	Lactococcus lactis	2.39	Lactococcus lactis	2.39
(+++) (A)
E3	16J2	Leuconostoc mesenteroides	2.2	Leuconostoc mesenteroides	2.17
(++) (A)
E4	16J3	Lactococcus lactis	2.34	Lactococcus lactis	2.33
(+++) (A)
E5	17J1	Citrobacter freundii	2.11	Citrobacter freundii	2.04
(++) (C)
E6	17J2	Lactococcus lactis	2.48	Lactococcus lactis	2.31
(+++) (A)
E7	17J3	Lactococcus lactis	2.42	Lactococcus lactis	2.38
(+++) (A)
E8	17J4	Kluyvera intermedia	2.07	Kluyvera intermedia	2.04
(++) (C)
E9	17J5	Escherichia coli	2.24	Escherichia coli	2.06
(++) (A)
E10	18J1	Lactococcus lactis	2.46	Lactococcus lactis	2.36
(+++) (A)
E11	18J2	Escherichia coli	2.32	Escherichia coli	2.26
(+++) (A)
E12	18J3	not reliable identification	1.44	not reliable identification	1.43
(–) (C)
F1	19J1	Citrobacter gillenii	2.33	Citrobacter gillenii	2.25
(+++) (B)
F2	19J2	Citrobacter gillenii	2.31	Citrobacter gillenii	2.18
(+++) (B)
F3	19J3	Klebsiella oxytoca	2.24	Klebsiella oxytoca	2.22
(++) (C)
F4	19J4	Kosakonia cowanii	2.39	Kosakonia cowanii	2.29
(+++) (C)
F5	20J1	Citrobacter freundii	2.26	Citrobacter braakii	2.19
(++) (B)
F6	20J2	Weissella paramesenteroides	1.95	Weissella paramesenteroides	1.92
(+) (B)
F7	20J3	Lactococcus lactis	2.07	Lactococcus lactis	1.93
(++) (A)
F8	21J1	Leuconostoc mesenteroides	2.37	Leuconostoc mesenteroides	2.14
(+++) (A)
F9	21J2	Lactococcus lactis	2.39	Lactococcus lactis	2.38
(+++) (A)
F10	22J1	Lactococcus lactis	2.35	Lactococcus lactis	2.22
(+++) (A)
F11	22J2	Lactococcus lactis	2.38	Lactococcus lactis	2.3
(+++) (A)
F12	23J1	Leuconostoc mesenteroides	2.27	Leuconostoc mesenteroides	2.14
(++) (A)
G1	23J2	Fructobacillus fructosus	2.41	Fructobacillus durionis	1.87
(+++) (A)
G2	23J3	not reliable identification	1.5	not reliable identification	1.48
(–) (C)
G3	23J4	Fructobacillus fructosus	2.41	Fructobacillus durionis	1.88
(+++) (A)
Matching Hints
Matched Pattern	Comment
Aeromonas media ST_00655_09 ERL	Species of this genus have very similar patterns: Therefore distinguishing their species is difficult.
Aeromonas sobria CECT 4245T DSM	Species of this genus have very similar patterns: Therefore distinguishing their species is difficult.
Agrobacterium radiobacter B166 UFL	synonym of Rhizobium radiobacter
Burkholderia ambifaria LMG 11351 HAM	is a member of Burkholderia cepacia complex
Burkholderia cepacia LMG 2161 HAM	is a member of Burkholderia cepacia complex
Burkholderia pyrrocinia LMG 14191T HAM	is a member of Burkholderia cepacia complex
Burkholderia vietnamiensis LMG 10929T HAM	is a member of Burkholderia cepacia complex
Citrobacter braakii 20663_2 CHB	is a member of Citrobacter freundii complex. Species braakii / freundii / gillenii / murliniae / rodentium / sedlakii / werkmannii / youngae of the genus Citrobacter have very similar patterns: Therefore distinguishing their species is difficult.
Citrobacter braakii 9314_2 CHB	is a member of Citrobacter freundii complex. Species braakii / freundii / gillenii / murliniae / rodentium / sedlakii / werkmannii / youngae of the genus Citrobacter have very similar patterns: Therefore distinguishing their species is difficult.
Citrobacter braakii DSM 17596T DSM	is a member of Citrobacter freundii complex. Species braakii / freundii / gillenii / murliniae / rodentium / sedlakii / werkmannii / youngae of the genus Citrobacter have very similar patterns: Therefore distinguishing their species is difficult.
Citrobacter freundii 13158_2 CHB	is a member of Citrobacter freundii complex. Species braakii / freundii / gillenii / murliniae / rodentium / sedlakii / werkmannii / youngae of the genus Citrobacter have very similar patterns: Therefore distinguishing their species is difficult.
Citrobacter freundii 22054_1 CHB	is a member of Citrobacter freundii complex. Species braakii / freundii / gillenii / murliniae / rodentium / sedlakii / werkmannii / youngae of the genus Citrobacter have very similar patterns: Therefore distinguishing their species is difficult.
Citrobacter freundii DSM 15979 DSM	is a member of Citrobacter freundii complex. Species braakii / freundii / gillenii / murliniae / rodentium / sedlakii / werkmannii / youngae of the genus Citrobacter have very similar patterns: Therefore distinguishing their species is difficult.
Citrobacter freundii DSM 30039T DSM	is a member of Citrobacter freundii complex. Species braakii / freundii / gillenii / murliniae / rodentium / sedlakii / werkmannii / youngae of the genus Citrobacter have very similar patterns: Therefore distinguishing their species is difficult.
Citrobacter freundii LMG 21265 LMG	is a member of Citrobacter freundii complex. Species braakii / freundii / gillenii / murliniae / rodentium / sedlakii / werkmannii / youngae of the genus Citrobacter have very similar patterns: Therefore distinguishing their species is difficult.
Citrobacter freundii LMG 3251 LMG	is a member of Citrobacter freundii complex. Species braakii / freundii / gillenii / murliniae / rodentium / sedlakii / werkmannii / youngae of the genus Citrobacter have very similar patterns: Therefore distinguishing their species is difficult.
Citrobacter gillenii CCUG 2749 CCUG	is a member of Citrobacter freundii complex. Species braakii / freundii / gillenii / murliniae / rodentium / sedlakii / werkmannii / youngae of the genus Citrobacter have very similar patterns: Therefore distinguishing their species is difficult.
Citrobacter gillenii DSM 13694T DSM	is a member of Citrobacter freundii complex. Species braakii / freundii / gillenii / murliniae / rodentium / sedlakii / werkmannii / youngae of the genus Citrobacter have very similar patterns: Therefore distinguishing their species is difficult.
Citrobacter gillenii DSM 13694T HAM	is a member of Citrobacter freundii complex. Species braakii / freundii / gillenii / murliniae / rodentium / sedlakii / werkmannii / youngae of the genus Citrobacter have very similar patterns: Therefore distinguishing their species is difficult.
Citrobacter murliniae DSM 13695T HAM	is a member of Citrobacter freundii complex. Species braakii / freundii / gillenii / murliniae / rodentium / sedlakii / werkmannii / youngae of the genus Citrobacter have very similar patterns: Therefore distinguishing their species is difficult.
Citrobacter youngae DSM 17578T HAM	is a member of Citrobacter freundii complex. Species braakii / freundii / gillenii / murliniae / rodentium / sedlakii / werkmannii / youngae of the genus Citrobacter have very similar patterns: Therefore distinguishing their species is difficult.
Cronobacter sp DSM 21870T DSM	Cronobacter can only be identified on genus level.
Cronobacter sp LMG 2786 LMG	Cronobacter can only be identified on genus level.
Cronobacter sp LMG 2789 LMG	Cronobacter can only be identified on genus level.
Cronobacter sp LMG 2790 LMG	Cronobacter can only be identified on genus level.
Delftia acidovorans DSM 39T HAM	Species acidovorans / lacustris / tsuruhatensis of the genus Delftia have very similar patterns: Therefore distinguishing their species is difficult.
Enterobacter hormaechei ssp xiangfangensis DSM 46348 DSM	is a member of Enterobacter cloacae complex
Enterobacter kobei DSM 13645T DSM	is a member of Enterobacter cloacae complex
Escherichia coli ATCC 25922 CHB	closely related to Shigella / Escherichia fergusonii and not definitely distinguishable at the moment
Escherichia coli ATCC 25922 THL	closely related to Shigella / Escherichia fergusonii and not definitely distinguishable at the moment
Escherichia coli ATCC 35218 CHB	closely related to Shigella / Escherichia fergusonii and not definitely distinguishable at the moment
Escherichia coli DH5alpha BRL	closely related to Shigella / Escherichia fergusonii and not definitely distinguishable at the moment
Escherichia coli DSM 1103_QC DSM	closely related to Shigella / Escherichia fergusonii and not definitely distinguishable at the moment
Escherichia coli DSM 1576 DSM	closely related to Shigella / Escherichia fergusonii and not definitely distinguishable at the moment
Escherichia coli DSM 30083T HAM	closely related to Shigella / Escherichia fergusonii and not definitely distinguishable at the moment
Escherichia coli DSM 682 DSM	closely related to Shigella / Escherichia fergusonii and not definitely distinguishable at the moment
Escherichia coli ESBL_EA_RSS_1528T CHB	closely related to Shigella / Escherichia fergusonii and not definitely distinguishable at the moment
Escherichia coli MB11464_1 CHB	closely related to Shigella / Escherichia fergusonii and not definitely distinguishable at the moment
Escherichia coli Nissl VML	closely related to Shigella / Escherichia fergusonii and not definitely distinguishable at the moment
Escherichia coli RV412_A1_2010_06a LBK	closely related to Shigella / Escherichia fergusonii and not definitely distinguishable at the moment
Escherichia coli W3350 MMG	closely related to Shigella / Escherichia fergusonii and not definitely distinguishable at the moment
Fructobacillus pseudoficulneus DSM 15468T DSM	For the species pseudoficulneus / tropaeoli of the genus Fructobacillus the 16S rRNA gene sequences are very similar. Therefore distinguishing the mentioned species is difficult.
Klebsiella aerogenes 15282_1 CHB	synonym of Enterobacter aerogenes
Klebsiella aerogenes ATCC 13048T THL	synonym of Enterobacter aerogenes
Klebsiella aerogenes LMG 2970 LMG	synonym of Enterobacter aerogenes
Klebsiella oxytoca 35130 PFM	Klebsiella oxytoca and species ornithinolytica / planticola / terrigena of the genus Raoultella have very similar patterns: Therefore distinguishing their species is difficult.
Klebsiella oxytoca ATCC 700324 THL	Klebsiella oxytoca and species ornithinolytica / planticola / terrigena of the genus Raoultella have very similar patterns: Therefore distinguishing their species is difficult.
Klebsiella oxytoca ESBL 30298 PFM	Klebsiella oxytoca and species ornithinolytica / planticola / terrigena of the genus Raoultella have very similar patterns: Therefore distinguishing their species is difficult.
Klebsiella oxytoca VA20876_1_09 ERL	Klebsiella oxytoca and species ornithinolytica / planticola / terrigena of the genus Raoultella have very similar patterns: Therefore distinguishing their species is difficult.
Klebsiella oxytoca VA20876_2_09 ERL	Klebsiella oxytoca and species ornithinolytica / planticola / terrigena of the genus Raoultella have very similar patterns: Therefore distinguishing their species is difficult.
Klebsiella oxytoca VA20879_09 ERL	Klebsiella oxytoca and species ornithinolytica / planticola / terrigena of the genus Raoultella have very similar patterns: Therefore distinguishing their species is difficult.
Klebsiella oxytoca VA31877_09 ERL	Klebsiella oxytoca and species ornithinolytica / planticola / terrigena of the genus Raoultella have very similar patterns: Therefore distinguishing their species is difficult.
Lacrimispora sphenoides 1046_NCTC 507T BOG	Synonym of Clostridium sphenoides. Species celerecrescens / sphenoides of the genus Lacrimispora have very similar patterns: Therefore distinguishing their species is difficult.
Lacticaseibacillus paracasei ssp paracasei DSM 20207 DSM	synonym of Lactobacillus paracasei ssp paracasei
Lelliottia amnigena LMG 3000 LMG	Species amnigena / jeotgali / nimipressuralis of the genus Lelliottia have very similar patterns: Therefore distinguishing their species is difficult.
Ligilactobacillus agilis DSM 20508 DSM	synonym of Lactobacillus agilis
Ligilactobacillus ruminis DSM 20511 DSM	synonym of Lactobacillus ruminis
Limosilactobacillus reuteri DSM 20056 DSM	Synonym of Lactobacillus reuteri. Species albertensis / caviae / reuteri / rudii of the genus Limosilactobacillus have very similar patterns: Therefore distinguishing their species is difficult.
Liquorilactobacillus satsumensis DSM 16230T DSM	synonym of Lactobacillus satsumensis
Loigolactobacillus coryniformis ssp torquens DSM 20004T DSM	synonym of Lactobacillus coryniformis ssp torquens
Nocardia brasiliensis DSM 44924 DSM	For the species brasiliensis / iowensis / vulneris of the genus Nocardia the MALDI patterns and the 16S rRNA gene sequences are very similar. Therefore distinguishing the mentioned species is difficult.
Pantoea agglomerans CCM 298 CCM	synonym of Erwinia herbicola
Paucilactobacillus oligofermentans DSM 15705 DSM	synonym of Lactobacillus oligofermentans
Paucilactobacillus oligofermentans DSM 15708 DSM	synonym of Lactobacillus oligofermentans
Photorhabdus laumondii ssp clarkei DSM 105531T DSM	The taxonomical species diversity within the genus Photorhabdus is very high. Many species are closely related to each other and build groups or clusters. Such species cluster could consist of up to 15 different species and can be even overlapping with other clusters. The given MALDI Biotyper identification shall be generally interpreted as a preliminary result. For exact species identification f…
Raoultella ornithinolytica CCUG 52805 CCUG	Klebsiella oxytoca and species ornithinolytica / planticola / terrigena of the genus Raoultella have very similar patterns: Therefore distinguishing their species is difficult.
Raoultella ornithinolytica DSM 7464T DSM	Klebsiella oxytoca and species ornithinolytica / planticola / terrigena of the genus Raoultella have very similar patterns: Therefore distinguishing their species is difficult.
Raoultella ornithinolytica MB_18887 CHB	Klebsiella oxytoca and species ornithinolytica / planticola / terrigena of the genus Raoultella have very similar patterns: Therefore distinguishing their species is difficult.
Raoultella ornithinolytica VA10895_09 ERL	Klebsiella oxytoca and species ornithinolytica / planticola / terrigena of the genus Raoultella have very similar patterns: Therefore distinguishing their species is difficult.
Raoultella planticola DSM 3069T DSM	Klebsiella oxytoca and species ornithinolytica / planticola / terrigena of the genus Raoultella have very similar patterns: Therefore distinguishing their species is difficult.
Raoultella planticola DSM 4617 DSM	Klebsiella oxytoca and species ornithinolytica / planticola / terrigena of the genus Raoultella have very similar patterns: Therefore distinguishing their species is difficult.
Raoultella terrigena VA12423_10 ERL	Klebsiella oxytoca and species ornithinolytica / planticola / terrigena of the genus Raoultella have very similar patterns: Therefore distinguishing their species is difficult.
Raoultella terrigena VA5551_09 ERL	Klebsiella oxytoca and species ornithinolytica / planticola / terrigena of the genus Raoultella have very similar patterns: Therefore distinguishing their species is difficult.
Salmonella sp (choleraesuis) 08 LAL	Salmonella can only be identified on genus level.
Salmonella sp (enterica st Anatum) 11 LAL	Salmonella can only be identified on genus level.
Serratia plymuthica DSM 49 DSM	Species grimesii / liquefaciens / myotis / plymuthica / proteamaculans / quinivorans of the genus Serratia have very similar patterns: Therefore distinguishing their species is difficult.
Stenotrophomonas maltophilia (Pseudomonas geniculata) LMG 2195T HAM	is a member of Stenotrophomonas maltophilia group or closely related
Stenotrophomonas maltophilia 10942 CHB	is a member of Stenotrophomonas maltophilia group or closely related
Thauera aminoaromatica S2 MPB	For the species aminoaromatica / phenylacetica of the genus Thauera the MALDI patterns and the 16S rRNA gene sequences are very similar. Therefore distinguishing the mentioned species is difficult.
Tsukamurella pseudospumae DSM 44118T DSM	Species of this genus have very similar patterns: Therefore distinguishing their species is difficult.
Winkia neuii ssp anitrata DSM 8577T DSM	synonym of Actinomyces neuii ssp anitratus
Winkia neuii VA201_10 ERL	synonym of Actinomyces neuii
Meaning of Score Values (Standard Sample)
Range	Description	Symbols	Color
2.300 ... 3.000	highly probable species identification	( +++ )	green
2.000 ... 2.299	secure genus identification, probable species identification	( ++ )	green
1.700 ... 1.999	probable genus identification	( + )	yellow
0.000 ... 1.699	not reliable identification	( – )	red
Meaning of Consistency Categories (A - C)
Category	Description
A	Species Consistency: The best match was classified as 'green' (see above). Further 'green' matches are of the same species as the first one. Further 'yellow' matches are at least of the same genus as the first one.
B	Genus Consistency: The best match was classified as 'green' or 'yellow' (see above). Further 'green' or 'yellow' matches have at least the same genus as the first one. The conditions of species consistency are not fulfilled.
C	No Consistency: Neither species nor genus consistency (Please check for synonyms of names or microbial mixture).
Analyte1
Analyte Name:	A1
Analyte Description:
Analyte ID:	1
Analyte Creation Date/Time:	2023-04-17T13:23:10.747
Analyte Type:	Standard sample
Applied MSP Library(ies):	Filamentous Fungi, BDAL
Applied Taxonomy Tree:
Rank	Matched Pattern	Score	NCBI
(Quality)		Value	Identifier
1	Escherichia coli DH5alpha BRL	2.17	562
(++)
2	Escherichia coli MB11464_1 CHB	2.02	562
(++)
3	Escherichia coli DSM 1576 DSM	1.89	562
(+)
4	Escherichia coli ATCC 35218 CHB	1.88	562
(+)
5	Escherichia coli DSM 682 DSM	1.88	562
(+)
6	Enterobacter hormaechei ssp xiangfangensis DSM 46348 DSM	1.8	158836
(+)
7	Escherichia coli W3350 MMG	1.77	562
(+)
8	Escherichia coli ATCC 25922 CHB	1.74	562
(+)
9	Enterobacter kobei DSM 13645T DSM	1.72	208224
(+)
10	Escherichia coli ATCC 25922 THL	1.7	562
(+)
Analyte2
Analyte Name:	A2
Analyte Description:
Analyte ID:	2
Analyte Creation Date/Time:	2023-04-17T13:23:10.748
Analyte Type:	Standard sample
Applied MSP Library(ies):	Filamentous Fungi, BDAL
Applied Taxonomy Tree:
Rank	Matched Pattern	Score	NCBI
(Quality)		Value	Identifier
1	Enterococcus faecalis DSM 20409 DSM	2.3	1351
(+++)
2	Enterococcus faecalis 104575 LDW	2.25	1351
(++)
3	Enterococcus faecalis ATCC 7080 THL	2.25	1351
(++)
4	Enterococcus faecalis DSM 6134 DSM	2.19	1351
(++)
5	Enterococcus faecalis DSM 2570 DSM	2.18	1351
(++)
6	Enterococcus faecalis DSM 20371 DSM	2.17	1351
(++)
7	Enterococcus faecalis ATCC 29212 CHB	2.16	1351
(++)
8	Enterococcus faecalis 20247_4 CHB	2.13	1351
(++)
9	Enterococcus faecalis DSM 20478T JUG	2.12	1351
(++)
10	Enterococcus faecalis 105652 LDW	1.63	1351
(–)
Analyte3
Analyte Name:	A3
Analyte Description:
Analyte ID:	3
Analyte Creation Date/Time:	2023-04-17T13:23:10.749
Analyte Type:	Standard sample
Applied MSP Library(ies):	Filamentous Fungi, BDAL
Applied Taxonomy Tree:
Rank	Matched Pattern	Score	NCBI
(Quality)		Value	Identifier
1	Enterococcus faecalis DSM 20409 DSM	2.21	1351
(++)
2	Enterococcus faecalis ATCC 7080 THL	2.16	1351
(++)
3	Enterococcus faecalis 20247_4 CHB	2.14	1351
(++)
4	Enterococcus faecalis 104575 LDW	2.12	1351
(++)
5	Enterococcus faecalis DSM 20371 DSM	2.11	1351
(++)
6	Enterococcus faecalis DSM 2570 DSM	2.1	1351
(++)
7	Enterococcus faecalis ATCC 29212 CHB	2.07	1351
(++)
8	Enterococcus faecalis DSM 20478T JUG	2.04	1351
(++)
9	Enterococcus faecalis DSM 6134 DSM	2.02	1351
(++)
10	Microbacterium liquefaciens HKI 11374 HKJ	1.6	33918
(–)
Analyte4
Analyte Name:	A4
Analyte Description:
Analyte ID:	4
Analyte Creation Date/Time:	2023-04-17T13:23:10.750
Analyte Type:	Standard sample
Applied MSP Library(ies):	Filamentous Fungi, BDAL
Applied Taxonomy Tree:
Rank	Matched Pattern	Score	NCBI
(Quality)		Value	Identifier
1	Citrobacter freundii 13158_2 CHB	2.1	546
(++)
2	Citrobacter braakii DSM 17596T DSM	2.02	57706
(++)
3	Citrobacter braakii 9314_2 CHB	2	57706
(++)
4	Citrobacter freundii 22054_1 CHB	1.96	546
(+)
5	Citrobacter freundii DSM 30039T DSM	1.93	546
(+)
6	Citrobacter braakii 20663_2 CHB	1.92	57706
(+)
7	Citrobacter freundii LMG 21265 LMG	1.9	546
(+)
8	Citrobacter freundii LMG 3251 LMG	1.89	546
(+)
9	Citrobacter youngae DSM 17578T HAM	1.87	133448
(+)
10	Citrobacter freundii DSM 15979 DSM	1.86	546
(+)
Analyte5
Analyte Name:	A5
Analyte Description:
Analyte ID:	5
Analyte Creation Date/Time:	2023-04-17T13:23:10.751
Analyte Type:	Standard sample
Applied MSP Library(ies):	Filamentous Fungi, BDAL
Applied Taxonomy Tree:
Rank	Matched Pattern	Score	NCBI
(Quality)		Value	Identifier
1	Lactococcus lactis ssp lactis DSM 20661 DSM	2.25	1358
(++)
2	Lactococcus lactis ssp lactis DSM 20384 DSM	2.11	1358
(++)
3	Lactococcus lactis IBS_MS_6 IBS	1.93	1358
(+)
4	Lactococcus lactis DSM 4366 DSM	1.88	1358
(+)
5	Lactococcus lactis ssp lactis DSM 20175 DSM	1.85	1358
(+)
6	Lactococcus lactis ssp lactis DSM 20481T DSM	1.84	1358
(+)
7	Lactococcus lactis DSM 20661 DSM_2	1.78	1358
(+)
8	Lactococcus lactis ssp cremoris DSM 20388 DSM	1.78	1358
(+)
9	Lactococcus lactis DSM 30863 DSM	1.78	1358
(+)
10	Lactococcus lactis ssp hordniae DSM 20450T DSM	1.68	1358
(–)
Analyte6
Analyte Name:	A6
Analyte Description:
Analyte ID:	6
Analyte Creation Date/Time:	2023-04-17T13:23:10.752
Analyte Type:	Standard sample
Applied MSP Library(ies):	Filamentous Fungi, BDAL
Applied Taxonomy Tree:
Rank	Matched Pattern	Score	NCBI
(Quality)		Value	Identifier
1	Lactococcus lactis DSM 4366 DSM	2.39	1358
(+++)
2	Lactococcus lactis DSM 20661 DSM_2	2.36	1358
(+++)
3	Lactococcus lactis ssp lactis DSM 20661 DSM	2.36	1358
(+++)
4	Lactococcus lactis ssp lactis DSM 20175 DSM	2.24	1358
(++)
5	Lactococcus lactis ssp lactis DSM 20384 DSM	2.2	1358
(++)
6	Lactococcus lactis IBS_MS_6 IBS	2.2	1358
(++)
7	Lactococcus lactis DSM 30863 DSM	2.16	1358
(++)
8	Lactococcus lactis ssp lactis 3C1_QSA IBS	2.13	1358
(++)
9	Lactococcus lactis ssp tructae DSM 21502T DSM	1.93	1358
(+)
10	Lactococcus lactis ssp cremoris DSM 20388 DSM	1.92	1358
(+)
Analyte7
Analyte Name:	A7
Analyte Description:
Analyte ID:	7
Analyte Creation Date/Time:	2023-04-17T13:23:10.752
Analyte Type:	Standard sample
Applied MSP Library(ies):	Filamentous Fungi, BDAL
Applied Taxonomy Tree:
Rank	Matched Pattern	Score	NCBI
(Quality)		Value	Identifier
1	Lactococcus lactis DSM 20661 DSM_2	2.43	1358
(+++)
2	Lactococcus lactis DSM 4366 DSM	2.4	1358
(+++)
3	Lactococcus lactis ssp lactis DSM 20661 DSM	2.32	1358
(+++)
4	Lactococcus lactis DSM 30863 DSM	2.31	1358
(+++)
5	Lactococcus lactis IBS_MS_6 IBS	2.27	1358
(++)
6	Lactococcus lactis ssp lactis DSM 20175 DSM	2.21	1358
(++)
7	Lactococcus lactis ssp lactis DSM 20384 DSM	2.13	1358
(++)
8	Lactococcus lactis ssp lactis 3C1_QSA IBS	2.13	1358
(++)
9	Lactococcus lactis ssp lactis DSM 20481T DSM	1.98	1358
(+)
10	Lactococcus lactis ssp tructae DSM 21502T DSM	1.94	1358
(+)
Analyte8
Analyte Name:	A8
Analyte Description:
Analyte ID:	8
Analyte Creation Date/Time:	2023-04-17T13:23:10.753
Analyte Type:	Standard sample
Applied MSP Library(ies):	Filamentous Fungi, BDAL
Applied Taxonomy Tree:
Rank	Matched Pattern	Score	NCBI
(Quality)		Value	Identifier
1	Lactococcus lactis ssp lactis DSM 20661 DSM	2.15	1358
(++)
2	Lactococcus lactis ssp lactis DSM 20384 DSM	2.01	1358
(++)
3	Lactococcus lactis DSM 20661 DSM_2	1.79	1358
(+)
4	Lactococcus lactis ssp lactis DSM 20175 DSM	1.77	1358
(+)
5	Lactococcus lactis DSM 4366 DSM	1.77	1358
(+)
6	Lactococcus lactis DSM 30863 DSM	1.73	1358
(+)
7	Lactococcus lactis ssp cremoris DSM 20069T DSM	1.64	1358
(–)
8	Lactococcus lactis IBS_MS_6 IBS	1.62	1358
(–)
9	Lactococcus lactis ssp lactis DSM 20481T DSM	1.6	1358
(–)
10	Lactococcus lactis ssp hordniae DSM 20450T DSM	1.56	1358
(–)
Analyte9
Analyte Name:	A9
Analyte Description:
Analyte ID:	9
Analyte Creation Date/Time:	2023-04-17T13:23:10.754
Analyte Type:	Standard sample
Applied MSP Library(ies):	Filamentous Fungi, BDAL
Applied Taxonomy Tree:
Rank	Matched Pattern	Score	NCBI
(Quality)		Value	Identifier
1	Lactococcus lactis DSM 4366 DSM	2.34	1358
(+++)
2	Lactococcus lactis IBS_MS_6 IBS	2.33	1358
(+++)
3	Lactococcus lactis DSM 20661 DSM_2	2.33	1358
(+++)
4	Lactococcus lactis ssp lactis DSM 20661 DSM	2.32	1358
(+++)
5	Lactococcus lactis ssp lactis 3C1_QSA IBS	2.27	1358
(++)
6	Lactococcus lactis ssp lactis DSM 20175 DSM	2.24	1358
(++)
7	Lactococcus lactis ssp lactis DSM 20384 DSM	2.24	1358
(++)
8	Lactococcus lactis DSM 30863 DSM	2.2	1358
(++)
9	Lactococcus lactis ssp tructae DSM 21502T DSM	2.06	1358
(++)
10	Lactococcus lactis ssp cremoris DSM 20388 DSM	1.99	1358
(+)
Analyte10
Analyte Name:	A10
Analyte Description:
Analyte ID:	10
Analyte Creation Date/Time:	2023-04-17T13:23:10.755
Analyte Type:	Standard sample
Applied MSP Library(ies):	Filamentous Fungi, BDAL
Applied Taxonomy Tree:
Rank	Matched Pattern	Score	NCBI
(Quality)		Value	Identifier
1	Lactococcus lactis ssp lactis DSM 20661 DSM	2.09	1358
(++)
2	Lactococcus lactis ssp lactis DSM 20384 DSM	1.94	1358
(+)
3	Lactococcus lactis DSM 30863 DSM	1.9	1358
(+)
4	Lactococcus lactis DSM 4366 DSM	1.85	1358
(+)
5	Lactococcus lactis DSM 20661 DSM_2	1.83	1358
(+)
6	Lactococcus lactis ssp lactis DSM 20175 DSM	1.8	1358
(+)
7	Lactococcus lactis ssp lactis DSM 20481T DSM	1.73	1358
(+)
8	Lactococcus lactis ssp cremoris DSM 20388 DSM	1.64	1358
(–)
9	Lactococcus lactis IBS_MS_6 IBS	1.62	1358
(–)
10	Lactococcus lactis ssp cremoris DSM 20069T DSM	1.56	1358
(–)
Analyte11
Analyte Name:	A11
Analyte Description:
Analyte ID:	11
Analyte Creation Date/Time:	2023-04-17T13:23:10.756
Analyte Type:	Standard sample
Applied MSP Library(ies):	Filamentous Fungi, BDAL
Applied Taxonomy Tree:
Rank	Matched Pattern	Score	NCBI
(Quality)		Value	Identifier
1	Lactococcus lactis DSM 4366 DSM	2.23	1358
(++)
2	Lactococcus lactis DSM 20661 DSM_2	2.19	1358
(++)
3	Lactococcus lactis ssp lactis DSM 20661 DSM	2.09	1358
(++)
4	Lactococcus lactis DSM 30863 DSM	2.04	1358
(++)
5	Lactococcus lactis ssp lactis DSM 20384 DSM	1.99	1358
(+)
6	Lactococcus lactis ssp lactis DSM 20175 DSM	1.94	1358
(+)
7	Lactococcus lactis IBS_MS_6 IBS	1.86	1358
(+)
8	Lactococcus lactis ssp lactis DSM 20481T DSM	1.77	1358
(+)
9	Lactococcus lactis ssp lactis 3C1_QSA IBS	1.75	1358
(+)
10	Lactococcus lactis ssp cremoris DSM 20388 DSM	1.74	1358
(+)
Analyte12
Analyte Name:	A12
Analyte Description:
Analyte ID:	12
Analyte Creation Date/Time:	2023-04-17T13:23:10.757
Analyte Type:	Standard sample
Applied MSP Library(ies):	Filamentous Fungi, BDAL
Applied Taxonomy Tree:
Rank	Matched Pattern	Score	NCBI
(Quality)		Value	Identifier
1	Lactococcus lactis ssp lactis DSM 20661 DSM	2.24	1358
(++)
2	Lactococcus lactis ssp lactis DSM 20384 DSM	2.12	1358
(++)
3	Lactococcus lactis DSM 4366 DSM	2.05	1358
(++)
4	Lactococcus lactis ssp lactis DSM 20175 DSM	2.01	1358
(++)
5	Lactococcus lactis DSM 20661 DSM_2	1.96	1358
(+)
6	Lactococcus lactis DSM 30863 DSM	1.76	1358
(+)
7	Lactococcus lactis IBS_MS_6 IBS	1.73	1358
(+)
8	Lactococcus lactis ssp lactis DSM 20481T DSM	1.72	1358
(+)
9	Lactococcus lactis ssp cremoris DSM 20069T DSM	1.68	1358
(–)
10	Lactococcus lactis ssp cremoris DSM 20388 DSM	1.67	1358
(–)
Analyte13
Analyte Name:	B1
Analyte Description:
Analyte ID:	13
Analyte Creation Date/Time:	2023-04-17T13:23:10.758
Analyte Type:	Standard sample
Applied MSP Library(ies):	Filamentous Fungi, BDAL
Applied Taxonomy Tree:
Rank	Matched Pattern	Score	NCBI
(Quality)		Value	Identifier
1	Lactococcus lactis ssp lactis DSM 20384 DSM	2.02	1358
(++)
2	Lactococcus lactis ssp lactis DSM 20661 DSM	2	1358
(++)
3	Lactococcus lactis DSM 4366 DSM	1.93	1358
(+)
4	Lactococcus lactis ssp lactis DSM 20175 DSM	1.91	1358
(+)
5	Lactococcus lactis DSM 20661 DSM_2	1.9	1358
(+)
6	Lactococcus lactis DSM 30863 DSM	1.75	1358
(+)
7	Lactococcus lactis IBS_MS_6 IBS	1.67	1358
(–)
8	Lactococcus lactis ssp lactis DSM 20481T DSM	1.64	1358
(–)
9	Lactococcus lactis ssp lactis 3C1_QSA IBS	1.55	1358
(–)
10	Lactococcus lactis ssp cremoris DSM 20069T DSM	1.5	1358
(–)
Analyte14
Analyte Name:	B2
Analyte Description:
Analyte ID:	14
Analyte Creation Date/Time:	2023-04-17T13:23:10.759
Analyte Type:	Standard sample
Applied MSP Library(ies):	Filamentous Fungi, BDAL
Applied Taxonomy Tree:
Rank	Matched Pattern	Score	NCBI
(Quality)		Value	Identifier
1	Leuconostoc mesenteroides ssp dextranicum DSM 20187 DSM	1.9	1245
(+)
2	Leuconostoc mesenteroides ssp mesenteroides DSM 20343T DSM	1.85	1245
(+)
3	Leuconostoc mesenteroides ssp mesenteroides DSM 20241 DSM	1.74	1245
(+)
4	Leuconostoc mesenteroides ssp cremoris DSM 20346T DSM	1.62	1245
(–)
5	Leuconostoc mesenteroides ssp cremoris DSM 20200 DSM	1.45	1245
(–)
6	Serratia plymuthica DSM 49 DSM	1.32	82996
(–)
7	Brevundimonas vesicularis DSM 7226T HAM	1.3	41276
(–)
8	Cutibacterium granulosum DSM 20700T DSM	1.29	33011
(–)
9	Leuconostoc citreum RV_3 LBK	1.28	33964
(–)
10	Burkholderia cepacia LMG 2161 HAM	1.26	292
(–)
Analyte15
Analyte Name:	B3
Analyte Description:
Analyte ID:	15
Analyte Creation Date/Time:	2023-04-17T13:23:10.760
Analyte Type:	Standard sample
Applied MSP Library(ies):	Filamentous Fungi, BDAL
Applied Taxonomy Tree:
Rank	Matched Pattern	Score	NCBI
(Quality)		Value	Identifier
1	Lactococcus lactis ssp lactis DSM 20661 DSM	2.42	1358
(+++)
2	Lactococcus lactis DSM 20661 DSM_2	2.33	1358
(+++)
3	Lactococcus lactis DSM 4366 DSM	2.29	1358
(++)
4	Lactococcus lactis ssp lactis DSM 20175 DSM	2.25	1358
(++)
5	Lactococcus lactis DSM 30863 DSM	2.21	1358
(++)
6	Lactococcus lactis ssp lactis DSM 20384 DSM	2.18	1358
(++)
7	Lactococcus lactis IBS_MS_6 IBS	2.18	1358
(++)
8	Lactococcus lactis ssp tructae DSM 21502T DSM	2.09	1358
(++)
9	Lactococcus lactis ssp hordniae DSM 20450T DSM	2.04	1358
(++)
10	Lactococcus lactis ssp lactis 3C1_QSA IBS	2.02	1358
(++)
Analyte16
Analyte Name:	B4
Analyte Description:
Analyte ID:	16
Analyte Creation Date/Time:	2023-04-17T13:23:10.761
Analyte Type:	Standard sample
Applied MSP Library(ies):	Filamentous Fungi, BDAL
Applied Taxonomy Tree:
Rank	Matched Pattern	Score	NCBI
(Quality)		Value	Identifier
1	Lactococcus lactis ssp lactis DSM 20661 DSM	2.11	1358
(++)
2	Lactococcus lactis ssp lactis DSM 20384 DSM	1.99	1358
(+)
3	Lactococcus lactis DSM 4366 DSM	1.94	1358
(+)
4	Lactococcus lactis DSM 20661 DSM_2	1.88	1358
(+)
5	Lactococcus lactis ssp lactis DSM 20175 DSM	1.87	1358
(+)
6	Lactococcus lactis DSM 30863 DSM	1.82	1358
(+)
7	Lactococcus lactis IBS_MS_6 IBS	1.81	1358
(+)
8	Lactococcus lactis ssp lactis DSM 20481T DSM	1.59	1358
(–)
9	Lactococcus lactis ssp hordniae DSM 20450T DSM	1.55	1358
(–)
10	Lactococcus lactis ssp cremoris DSM 20388 DSM	1.43	1358
(–)
Analyte17
Analyte Name:	B5
Analyte Description:
Analyte ID:	17
Analyte Creation Date/Time:	2023-04-17T13:23:10.762
Analyte Type:	Standard sample
Applied MSP Library(ies):	Filamentous Fungi, BDAL
Applied Taxonomy Tree:
Rank	Matched Pattern	Score	NCBI
(Quality)		Value	Identifier
1	Lactococcus lactis ssp lactis DSM 20661 DSM	2.41	1358
(+++)
2	Lactococcus lactis ssp lactis DSM 20384 DSM	2.29	1358
(++)
3	Lactococcus lactis ssp lactis DSM 20175 DSM	2.22	1358
(++)
4	Lactococcus lactis DSM 4366 DSM	2.15	1358
(++)
5	Lactococcus lactis IBS_MS_6 IBS	2.15	1358
(++)
6	Lactococcus lactis DSM 20661 DSM_2	2.14	1358
(++)
7	Lactococcus lactis DSM 30863 DSM	2.05	1358
(++)
8	Lactococcus lactis ssp lactis 3C1_QSA IBS	1.91	1358
(+)
9	Lactococcus lactis ssp hordniae DSM 20450T DSM	1.91	1358
(+)
10	Lactococcus lactis ssp cremoris DSM 20388 DSM	1.89	1358
(+)
Analyte18
Analyte Name:	B6
Analyte Description:
Analyte ID:	18
Analyte Creation Date/Time:	2023-04-17T13:23:10.763
Analyte Type:	Standard sample
Applied MSP Library(ies):	Filamentous Fungi, BDAL
Applied Taxonomy Tree:
Rank	Matched Pattern	Score	NCBI
(Quality)		Value	Identifier
1	Lactococcus lactis ssp lactis DSM 20661 DSM	2.39	1358
(+++)
2	Lactococcus lactis DSM 20661 DSM_2	2.28	1358
(++)
3	Lactococcus lactis DSM 4366 DSM	2.27	1358
(++)
4	Lactococcus lactis ssp lactis DSM 20384 DSM	2.22	1358
(++)
5	Lactococcus lactis ssp lactis DSM 20175 DSM	2.21	1358
(++)
6	Lactococcus lactis DSM 30863 DSM	2.17	1358
(++)
7	Lactococcus lactis IBS_MS_6 IBS	2.11	1358
(++)
8	Lactococcus lactis ssp lactis 3C1_QSA IBS	2.04	1358
(++)
9	Lactococcus lactis ssp lactis DSM 20481T DSM	1.89	1358
(+)
10	Lactococcus lactis ssp tructae DSM 21502T DSM	1.88	1358
(+)
Analyte19
Analyte Name:	B7
Analyte Description:
Analyte ID:	19
Analyte Creation Date/Time:	2023-04-17T13:23:10.764
Analyte Type:	Standard sample
Applied MSP Library(ies):	Filamentous Fungi, BDAL
Applied Taxonomy Tree:
Rank	Matched Pattern	Score	NCBI
(Quality)		Value	Identifier
1	Lactococcus lactis ssp lactis DSM 20661 DSM	2.21	1358
(++)
2	Lactococcus lactis ssp lactis DSM 20384 DSM	2.01	1358
(++)
3	Lactococcus lactis ssp lactis DSM 20175 DSM	1.99	1358
(+)
4	Lactococcus lactis DSM 4366 DSM	1.98	1358
(+)
5	Lactococcus lactis DSM 20661 DSM_2	1.75	1358
(+)
6	Lactococcus lactis IBS_MS_6 IBS	1.7	1358
(+)
7	Lactococcus lactis ssp lactis DSM 20481T DSM	1.68	1358
(–)
8	Lactococcus lactis DSM 30863 DSM	1.65	1358
(–)
9	Lactococcus lactis ssp hordniae DSM 20450T DSM	1.64	1358
(–)
10	Lactococcus lactis ssp lactis 3C1_QSA IBS	1.55	1358
(–)
Analyte20
Analyte Name:	B8
Analyte Description:
Analyte ID:	20
Analyte Creation Date/Time:	2023-04-17T13:23:10.764
Analyte Type:	Standard sample
Applied MSP Library(ies):	Filamentous Fungi, BDAL
Applied Taxonomy Tree:
Rank	Matched Pattern	Score	NCBI
(Quality)		Value	Identifier
1	Lactococcus lactis ssp lactis DSM 20661 DSM	2.22	1358
(++)
2	Lactococcus lactis DSM 4366 DSM	2.2	1358
(++)
3	Lactococcus lactis DSM 20661 DSM_2	2.14	1358
(++)
4	Lactococcus lactis ssp lactis DSM 20175 DSM	2.14	1358
(++)
5	Lactococcus lactis ssp lactis DSM 20384 DSM	2.12	1358
(++)
6	Lactococcus lactis DSM 30863 DSM	2.11	1358
(++)
7	Lactococcus lactis IBS_MS_6 IBS	2	1358
(++)
8	Lactococcus lactis ssp tructae DSM 21502T DSM	1.85	1358
(+)
9	Lactococcus lactis ssp lactis 3C1_QSA IBS	1.84	1358
(+)
10	Lactococcus lactis DSM 20250 DSM	1.74	1358
(+)
Analyte21
Analyte Name:	B9
Analyte Description:
Analyte ID:	21
Analyte Creation Date/Time:	2023-04-17T13:23:10.765
Analyte Type:	Standard sample
Applied MSP Library(ies):	Filamentous Fungi, BDAL
Applied Taxonomy Tree:
Rank	Matched Pattern	Score	NCBI
(Quality)		Value	Identifier
1	Lactococcus lactis ssp lactis DSM 20661 DSM	2.44	1358
(+++)
2	Lactococcus lactis DSM 4366 DSM	2.34	1358
(+++)
3	Lactococcus lactis DSM 20661 DSM_2	2.34	1358
(+++)
4	Lactococcus lactis ssp lactis DSM 20384 DSM	2.32	1358
(+++)
5	Lactococcus lactis DSM 30863 DSM	2.24	1358
(++)
6	Lactococcus lactis ssp lactis DSM 20175 DSM	2.23	1358
(++)
7	Lactococcus lactis IBS_MS_6 IBS	2.23	1358
(++)
8	Lactococcus lactis ssp tructae DSM 21502T DSM	2.09	1358
(++)
9	Lactococcus lactis ssp lactis 3C1_QSA IBS	2.07	1358
(++)
10	Lactococcus lactis ssp cremoris DSM 20388 DSM	2	1358
(++)
Analyte22
Analyte Name:	B10
Analyte Description:
Analyte ID:	22
Analyte Creation Date/Time:	2023-04-17T13:23:10.766
Analyte Type:	Standard sample
Applied MSP Library(ies):	Filamentous Fungi, BDAL
Applied Taxonomy Tree:
Rank	Matched Pattern	Score	NCBI
(Quality)		Value	Identifier
1	Lactococcus lactis ssp lactis DSM 20661 DSM	2.39	1358
(+++)
2	Lactococcus lactis ssp lactis DSM 20384 DSM	2.3	1358
(+++)
3	Lactococcus lactis DSM 4366 DSM	2.27	1358
(++)
4	Lactococcus lactis ssp lactis DSM 20175 DSM	2.21	1358
(++)
5	Lactococcus lactis DSM 20661 DSM_2	2.2	1358
(++)
6	Lactococcus lactis IBS_MS_6 IBS	2.14	1358
(++)
7	Lactococcus lactis DSM 30863 DSM	2.08	1358
(++)
8	Lactococcus lactis ssp tructae DSM 21502T DSM	2.06	1358
(++)
9	Lactococcus lactis ssp lactis 3C1_QSA IBS	1.98	1358
(+)
10	Lactococcus lactis ssp lactis DSM 20481T DSM	1.96	1358
(+)
Analyte23
Analyte Name:	B11
Analyte Description:
Analyte ID:	23
Analyte Creation Date/Time:	2023-04-17T13:23:10.767
Analyte Type:	Standard sample
Applied MSP Library(ies):	Filamentous Fungi, BDAL
Applied Taxonomy Tree:
Rank	Matched Pattern	Score	NCBI
(Quality)		Value	Identifier
1	Ligilactobacillus ruminis DSM 20511 DSM	1.36	1623
(–)
2	Escherichia coli ATCC 25922 CHB	1.35	562
(–)
3	Paucilactobacillus oligofermentans DSM 15705 DSM	1.33	293371
(–)
4	Staphylococcus haemolyticus 19 ESL	1.33	1283
(–)
5	Paucilactobacillus oligofermentans DSM 15708 DSM	1.31	293371
(–)
6	Tatumella punctata DSM 13700T HAM	1.28	399969
(–)
7	Ligilactobacillus agilis DSM 20508 DSM	1.24	1601
(–)
8	Aromatoleum toluolicum T MPB	1.24	12960
(–)
9	Aeromonas media ST_00655_09 ERL	1.22	651
(–)
10	Lactobacillus jensenii DSM 20557T DSM	1.21	109790
(–)
Analyte24
Analyte Name:	B12
Analyte Description:
Analyte ID:	24
Analyte Creation Date/Time:	2023-04-17T13:23:10.768
Analyte Type:	Standard sample
Applied MSP Library(ies):	Filamentous Fungi, BDAL
Applied Taxonomy Tree:
Rank	Matched Pattern	Score	NCBI
(Quality)		Value	Identifier
1	Lactococcus lactis ssp lactis DSM 20661 DSM	2.26	1358
(++)
2	Lactococcus lactis ssp lactis DSM 20384 DSM	2.19	1358
(++)
3	Lactococcus lactis ssp lactis DSM 20175 DSM	2.08	1358
(++)
4	Lactococcus lactis IBS_MS_6 IBS	2.01	1358
(++)
5	Lactococcus lactis DSM 4366 DSM	1.98	1358
(+)
6	Lactococcus lactis DSM 20661 DSM_2	1.94	1358
(+)
7	Lactococcus lactis ssp hordniae DSM 20450T DSM	1.88	1358
(+)
8	Lactococcus lactis ssp lactis DSM 20481T DSM	1.86	1358
(+)
9	Lactococcus lactis ssp cremoris DSM 20388 DSM	1.82	1358
(+)
10	Lactococcus lactis DSM 30863 DSM	1.76	1358
(+)
Analyte25
Analyte Name:	C1
Analyte Description:
Analyte ID:	25
Analyte Creation Date/Time:	2023-04-17T13:23:10.769
Analyte Type:	Standard sample
Applied MSP Library(ies):	Filamentous Fungi, BDAL
Applied Taxonomy Tree:
Rank	Matched Pattern	Score	NCBI
(Quality)		Value	Identifier
1	Leuconostoc mesenteroides ssp mesenteroides DSM 20241 DSM	1.95	1245
(+)
2	Leuconostoc mesenteroides ssp mesenteroides DSM 20343T DSM	1.9	1245
(+)
3	Leuconostoc mesenteroides ssp dextranicum DSM 20187 DSM	1.79	1245
(+)
4	Leuconostoc mesenteroides ssp cremoris DSM 20200 DSM	1.68	1245
(–)
5	Leuconostoc mesenteroides ssp cremoris DSM 20346T DSM	1.68	1245
(–)
6	Citrobacter koseri Mu15167_1 CHB	1.29	545
(–)
7	Lacrimispora sphenoides 1046_NCTC 507T BOG	1.28	29370
(–)
8	Burkholderia glumae DSM 9512T HAM	1.27	337
(–)
9	Streptococcus downei DSM 5635T DSM	1.23	1317
(–)
10	Tausonia pullulans CBS 2532T CBS	1.21	82525
(–)
Analyte26
Analyte Name:	C2
Analyte Description:
Analyte ID:	26
Analyte Creation Date/Time:	2023-04-17T13:23:10.770
Analyte Type:	Standard sample
Applied MSP Library(ies):	Filamentous Fungi, BDAL
Applied Taxonomy Tree:
Rank	Matched Pattern	Score	NCBI
(Quality)		Value	Identifier
1	Lactococcus lactis ssp lactis DSM 20661 DSM	2.3	1358
(+++)
2	Lactococcus lactis ssp lactis DSM 20384 DSM	2.13	1358
(++)
3	Lactococcus lactis ssp lactis DSM 20175 DSM	2.05	1358
(++)
4	Lactococcus lactis DSM 4366 DSM	2.04	1358
(++)
5	Lactococcus lactis IBS_MS_6 IBS	1.94	1358
(+)
6	Lactococcus lactis DSM 20661 DSM_2	1.87	1358
(+)
7	Lactococcus lactis ssp hordniae DSM 20450T DSM	1.79	1358
(+)
8	Lactococcus lactis ssp lactis DSM 20481T DSM	1.71	1358
(+)
9	Lactococcus lactis DSM 30863 DSM	1.7	1358
(+)
10	Lactococcus lactis ssp cremoris DSM 20069T DSM	1.69	1358
(–)
Analyte27
Analyte Name:	C3
Analyte Description:
Analyte ID:	27
Analyte Creation Date/Time:	2023-04-17T13:23:10.771
Analyte Type:	Standard sample
Applied MSP Library(ies):	Filamentous Fungi, BDAL
Applied Taxonomy Tree:
Rank	Matched Pattern	Score	NCBI
(Quality)		Value	Identifier
1	Lactococcus lactis ssp lactis DSM 20661 DSM	2.24	1358
(++)
2	Lactococcus lactis ssp lactis DSM 20384 DSM	2.12	1358
(++)
3	Lactococcus lactis ssp lactis DSM 20175 DSM	2.02	1358
(++)
4	Lactococcus lactis IBS_MS_6 IBS	1.89	1358
(+)
5	Lactococcus lactis DSM 4366 DSM	1.84	1358
(+)
6	Lactococcus lactis DSM 20661 DSM_2	1.79	1358
(+)
7	Lactococcus lactis ssp cremoris DSM 20069T DSM	1.73	1358
(+)
8	Lactococcus lactis ssp lactis DSM 20481T DSM	1.71	1358
(+)
9	Lactococcus lactis ssp cremoris DSM 20388 DSM	1.71	1358
(+)
10	Lactococcus lactis DSM 30863 DSM	1.67	1358
(–)
Analyte28
Analyte Name:	C4
Analyte Description:
Analyte ID:	28
Analyte Creation Date/Time:	2023-04-17T13:23:10.773
Analyte Type:	Standard sample
Applied MSP Library(ies):	Filamentous Fungi, BDAL
Applied Taxonomy Tree:
Rank	Matched Pattern	Score	NCBI
(Quality)		Value	Identifier
1	Lactococcus lactis ssp lactis DSM 20661 DSM	2.38	1358
(+++)
2	Lactococcus lactis ssp lactis DSM 20175 DSM	2.33	1358
(+++)
3	Lactococcus lactis ssp lactis DSM 20384 DSM	2.31	1358
(+++)
4	Lactococcus lactis DSM 20661 DSM_2	2.26	1358
(++)
5	Lactococcus lactis DSM 4366 DSM	2.26	1358
(++)
6	Lactococcus lactis IBS_MS_6 IBS	2.26	1358
(++)
7	Lactococcus lactis DSM 30863 DSM	2.1	1358
(++)
8	Lactococcus lactis ssp lactis 3C1_QSA IBS	2.01	1358
(++)
9	Lactococcus lactis ssp tructae DSM 21502T DSM	1.91	1358
(+)
10	Lactococcus lactis ssp lactis DSM 20481T DSM	1.88	1358
(+)
Analyte29
Analyte Name:	C5
Analyte Description:
Analyte ID:	29
Analyte Creation Date/Time:	2023-04-17T13:23:10.774
Analyte Type:	Standard sample
Applied MSP Library(ies):	Filamentous Fungi, BDAL
Applied Taxonomy Tree:
Rank	Matched Pattern	Score	NCBI
(Quality)		Value	Identifier
1	Lactococcus lactis DSM 4366 DSM	2.39	1358
(+++)
2	Lactococcus lactis DSM 20661 DSM_2	2.37	1358
(+++)
3	Lactococcus lactis ssp lactis DSM 20661 DSM	2.32	1358
(+++)
4	Lactococcus lactis ssp lactis DSM 20175 DSM	2.27	1358
(++)
5	Lactococcus lactis IBS_MS_6 IBS	2.24	1358
(++)
6	Lactococcus lactis DSM 30863 DSM	2.2	1358
(++)
7	Lactococcus lactis ssp lactis DSM 20384 DSM	2.18	1358
(++)
8	Lactococcus lactis ssp tructae DSM 21502T DSM	2.01	1358
(++)
9	Lactococcus lactis ssp hordniae DSM 20450T DSM	1.94	1358
(+)
10	Lactococcus lactis ssp lactis 3C1_QSA IBS	1.94	1358
(+)
Analyte30
Analyte Name:	C6
Analyte Description:
Analyte ID:	30
Analyte Creation Date/Time:	2023-04-17T13:23:10.775
Analyte Type:	Standard sample
Applied MSP Library(ies):	Filamentous Fungi, BDAL
Applied Taxonomy Tree:
Rank	Matched Pattern	Score	NCBI
(Quality)		Value	Identifier
1	Enterococcus devriesei DSM 22802T JUG	2.17	319970
(++)
2	Enterococcus gilvus CCUG 60401 A CCUG	1.61	160453
(–)
3	Enterococcus malodoratus CCUG 46817 CCUG	1.59	71451
(–)
4	Enterococcus raffinosus TC_9568 MCW	1.59	71452
(–)
5	Enterococcus avium CCUG 44888 CCUG	1.52	33945
(–)
6	Enterococcus raffinosus CC_8356 MCW	1.5	71452
(–)
7	Enterococcus raffinosus DSM 5633T DSM_2	1.45	71452
(–)
8	Enterococcus gilvus CCUG 61292 A CCUG	1.42	160453
(–)
9	Enterococcus malodoratus CCUG 60648 CCUG	1.41	71451
(–)
10	Enterococcus raffinosus LMG 12172 LMG	1.39	71452
(–)
Analyte31
Analyte Name:	C7
Analyte Description:
Analyte ID:	31
Analyte Creation Date/Time:	2023-04-17T13:23:10.776
Analyte Type:	Standard sample
Applied MSP Library(ies):	Filamentous Fungi, BDAL
Applied Taxonomy Tree:
Rank	Matched Pattern	Score	NCBI
(Quality)		Value	Identifier
1	Lactococcus lactis ssp lactis DSM 20661 DSM	2.4	1358
(+++)
2	Lactococcus lactis DSM 4366 DSM	2.31	1358
(+++)
3	Lactococcus lactis DSM 20661 DSM_2	2.28	1358
(++)
4	Lactococcus lactis ssp lactis DSM 20175 DSM	2.24	1358
(++)
5	Lactococcus lactis ssp lactis DSM 20384 DSM	2.24	1358
(++)
6	Lactococcus lactis IBS_MS_6 IBS	2.18	1358
(++)
7	Lactococcus lactis DSM 30863 DSM	2.06	1358
(++)
8	Lactococcus lactis ssp lactis 3C1_QSA IBS	2.05	1358
(++)
9	Lactococcus lactis ssp tructae DSM 21502T DSM	2	1358
(++)
10	Lactococcus lactis ssp hordniae DSM 20450T DSM	1.92	1358
(+)
Analyte32
Analyte Name:	C8
Analyte Description:
Analyte ID:	32
Analyte Creation Date/Time:	2023-04-17T13:23:10.777
Analyte Type:	Standard sample
Applied MSP Library(ies):	Filamentous Fungi, BDAL
Applied Taxonomy Tree:
Rank	Matched Pattern	Score	NCBI
(Quality)		Value	Identifier
1	Lactococcus lactis ssp lactis DSM 20661 DSM	2.4	1358
(+++)
2	Lactococcus lactis DSM 4366 DSM	2.34	1358
(+++)
3	Lactococcus lactis DSM 20661 DSM_2	2.33	1358
(+++)
4	Lactococcus lactis ssp lactis DSM 20175 DSM	2.31	1358
(+++)
5	Lactococcus lactis IBS_MS_6 IBS	2.25	1358
(++)
6	Lactococcus lactis ssp lactis DSM 20384 DSM	2.21	1358
(++)
7	Lactococcus lactis DSM 30863 DSM	2.13	1358
(++)
8	Lactococcus lactis ssp lactis 3C1_QSA IBS	1.99	1358
(+)
9	Lactococcus lactis ssp tructae DSM 21502T DSM	1.97	1358
(+)
10	Lactococcus lactis ssp cremoris DSM 20388 DSM	1.96	1358
(+)
Analyte33
Analyte Name:	C9
Analyte Description:
Analyte ID:	33
Analyte Creation Date/Time:	2023-04-17T13:23:10.778
Analyte Type:	Standard sample
Applied MSP Library(ies):	Filamentous Fungi, BDAL
Applied Taxonomy Tree:
Rank	Matched Pattern	Score	NCBI
(Quality)		Value	Identifier
1	Lactococcus lactis ssp lactis DSM 20661 DSM	2.41	1358
(+++)
2	Lactococcus lactis DSM 4366 DSM	2.31	1358
(+++)
3	Lactococcus lactis DSM 20661 DSM_2	2.29	1358
(++)
4	Lactococcus lactis ssp lactis DSM 20384 DSM	2.26	1358
(++)
5	Lactococcus lactis ssp lactis DSM 20175 DSM	2.24	1358
(++)
6	Lactococcus lactis IBS_MS_6 IBS	2.22	1358
(++)
7	Lactococcus lactis DSM 30863 DSM	2.11	1358
(++)
8	Lactococcus lactis ssp hordniae DSM 20450T DSM	2.08	1358
(++)
9	Lactococcus lactis ssp lactis 3C1_QSA IBS	2.08	1358
(++)
10	Lactococcus lactis ssp lactis DSM 20481T DSM	2.06	1358
(++)
Analyte34
Analyte Name:	C10
Analyte Description:
Analyte ID:	34
Analyte Creation Date/Time:	2023-04-17T13:23:10.779
Analyte Type:	Standard sample
Applied MSP Library(ies):	Filamentous Fungi, BDAL
Applied Taxonomy Tree:
Rank	Matched Pattern	Score	NCBI
(Quality)		Value	Identifier
1	Lactococcus lactis ssp lactis DSM 20661 DSM	2.34	1358
(+++)
2	Lactococcus lactis DSM 4366 DSM	2.22	1358
(++)
3	Lactococcus lactis ssp lactis DSM 20384 DSM	2.2	1358
(++)
4	Lactococcus lactis DSM 20661 DSM_2	2.11	1358
(++)
5	Lactococcus lactis ssp lactis DSM 20175 DSM	2.07	1358
(++)
6	Lactococcus lactis ssp tructae DSM 21502T DSM	2.03	1358
(++)
7	Lactococcus lactis DSM 30863 DSM	2.01	1358
(++)
8	Lactococcus lactis IBS_MS_6 IBS	1.99	1358
(+)
9	Lactococcus lactis ssp lactis DSM 20481T DSM	1.96	1358
(+)
10	Lactococcus lactis ssp hordniae DSM 20450T DSM	1.82	1358
(+)
Analyte35
Analyte Name:	C11
Analyte Description:
Analyte ID:	35
Analyte Creation Date/Time:	2023-04-17T13:23:10.780
Analyte Type:	Standard sample
Applied MSP Library(ies):	Filamentous Fungi, BDAL
Applied Taxonomy Tree:
Rank	Matched Pattern	Score	NCBI
(Quality)		Value	Identifier
1	Lactococcus lactis ssp lactis DSM 20661 DSM	2.34	1358
(+++)
2	Lactococcus lactis ssp lactis DSM 20384 DSM	2.29	1358
(++)
3	Lactococcus lactis ssp lactis DSM 20175 DSM	2.15	1358
(++)
4	Lactococcus lactis IBS_MS_6 IBS	2.13	1358
(++)
5	Lactococcus lactis DSM 4366 DSM	2.05	1358
(++)
6	Lactococcus lactis DSM 20661 DSM_2	2	1358
(++)
7	Lactococcus lactis ssp lactis DSM 20481T DSM	1.93	1358
(+)
8	Lactococcus lactis ssp cremoris DSM 20388 DSM	1.92	1358
(+)
9	Lactococcus lactis DSM 30863 DSM	1.91	1358
(+)
10	Lactococcus lactis ssp tructae DSM 21502T DSM	1.89	1358
(+)
Analyte36
Analyte Name:	C12
Analyte Description:
Analyte ID:	36
Analyte Creation Date/Time:	2023-04-17T13:23:10.781
Analyte Type:	Standard sample
Applied MSP Library(ies):	Filamentous Fungi, BDAL
Applied Taxonomy Tree:
Rank	Matched Pattern	Score	NCBI
(Quality)		Value	Identifier
1	Enterococcus faecium 20218_1 CHB	2.37	1352
(+++)
2	Enterococcus faecium 11037 CHB	2.35	1352
(+++)
3	Enterococcus faecium DSM 17050 DSM	2.32	1352
(+++)
4	Enterococcus faecium DSM 20477T DSM	2.31	1352
(+++)
5	Enterococcus faecium DSM 2146 DSM	2.26	1352
(++)
6	Enterococcus faecium PX_21086109_III MLD	2.22	1352
(++)
7	Enterococcus faecium DSM 13589 DSM	2.2	1352
(++)
8	Enterococcus faecium DSM 2918 DSM	2.09	1352
(++)
9	Enterococcus faecium DSM 6177 DSM	1.89	1352
(+)
10	Enterococcus faecium VRE_PX_16086218 MLD	1.81	1352
(+)
Analyte37
Analyte Name:	D1
Analyte Description:
Analyte ID:	37
Analyte Creation Date/Time:	2023-04-17T13:23:10.783
Analyte Type:	Standard sample
Applied MSP Library(ies):	Filamentous Fungi, BDAL
Applied Taxonomy Tree:
Rank	Matched Pattern	Score	NCBI
(Quality)		Value	Identifier
1	Klebsiella oxytoca ATCC 700324 THL	2.42	571
(+++)
2	Klebsiella oxytoca VA20876_2_09 ERL	2.21	571
(++)
3	Klebsiella oxytoca ESBL 30298 PFM	2.21	571
(++)
4	Klebsiella oxytoca VA20876_1_09 ERL	2.08	571
(++)
5	Raoultella ornithinolytica DSM 7464T DSM	2.06	54291
(++)
6	Klebsiella oxytoca VA20879_09 ERL	2.04	571
(++)
7	Raoultella ornithinolytica MB_18887 CHB	2.02	54291
(++)
8	Raoultella terrigena VA12423_10 ERL	1.99	577
(+)
9	Klebsiella oxytoca 35130 PFM	1.93	571
(+)
10	Raoultella terrigena VA5551_09 ERL	1.91	577
(+)
Analyte38
Analyte Name:	D2
Analyte Description:
Analyte ID:	38
Analyte Creation Date/Time:	2023-04-17T13:23:10.784
Analyte Type:	Standard sample
Applied MSP Library(ies):	Filamentous Fungi, BDAL
Applied Taxonomy Tree:
Rank	Matched Pattern	Score	NCBI
(Quality)		Value	Identifier
1	Klebsiella oxytoca ATCC 700324 THL	2.42	571
(+++)
2	Klebsiella oxytoca ESBL 30298 PFM	2.24	571
(++)
3	Klebsiella oxytoca VA20876_2_09 ERL	2.15	571
(++)
4	Klebsiella oxytoca VA20876_1_09 ERL	2.13	571
(++)
5	Klebsiella oxytoca 35130 PFM	2.12	571
(++)
6	Klebsiella oxytoca VA20879_09 ERL	2.09	571
(++)
7	Raoultella planticola DSM 4617 DSM	2.02	575
(++)
8	Klebsiella oxytoca VA31877_09 ERL	2	571
(++)
9	Raoultella ornithinolytica MB_18887 CHB	1.98	54291
(+)
10	Raoultella ornithinolytica DSM 7464T DSM	1.9	54291
(+)
Analyte39
Analyte Name:	D3
Analyte Description:
Analyte ID:	39
Analyte Creation Date/Time:	2023-04-17T13:23:10.785
Analyte Type:	Standard sample
Applied MSP Library(ies):	Filamentous Fungi, BDAL
Applied Taxonomy Tree:
Rank	Matched Pattern	Score	NCBI
(Quality)		Value	Identifier
1	Escherichia coli DH5alpha BRL	2.28	562
(++)
2	Escherichia coli DSM 682 DSM	2.2	562
(++)
3	Escherichia coli ATCC 25922 THL	2.16	562
(++)
4	Escherichia coli DSM 1576 DSM	2.12	562
(++)
5	Escherichia coli MB11464_1 CHB	2.11	562
(++)
6	Escherichia coli RV412_A1_2010_06a LBK	2.07	562
(++)
7	Escherichia coli Nissl VML	2.06	562
(++)
8	Escherichia coli ATCC 25922 CHB	2.05	562
(++)
9	Escherichia coli DSM 1103_QC DSM	2.02	562
(++)
10	Escherichia coli ESBL_EA_RSS_1528T CHB	1.99	562
(+)
Analyte40
Analyte Name:	D4
Analyte Description:
Analyte ID:	40
Analyte Creation Date/Time:	2023-04-17T13:23:10.786
Analyte Type:	Standard sample
Applied MSP Library(ies):	Filamentous Fungi, BDAL
Applied Taxonomy Tree:
Rank	Matched Pattern	Score	NCBI
(Quality)		Value	Identifier
1	Klebsiella oxytoca ATCC 700324 THL	2.24	571
(++)
2	Klebsiella oxytoca VA20876_2_09 ERL	2.1	571
(++)
3	Klebsiella oxytoca 35130 PFM	2.1	571
(++)
4	Klebsiella oxytoca VA20876_1_09 ERL	2.08	571
(++)
5	Klebsiella oxytoca VA20879_09 ERL	2.05	571
(++)
6	Klebsiella oxytoca ESBL 30298 PFM	2.04	571
(++)
7	Raoultella terrigena VA12423_10 ERL	2.01	577
(++)
8	Raoultella ornithinolytica MB_18887 CHB	2	54291
(++)
9	Klebsiella oxytoca VA31877_09 ERL	1.94	571
(+)
10	Raoultella ornithinolytica VA10895_09 ERL	1.92	54291
(+)
Analyte41
Analyte Name:	D5
Analyte Description:
Analyte ID:	41
Analyte Creation Date/Time:	2023-04-17T13:23:10.787
Analyte Type:	Standard sample
Applied MSP Library(ies):	Filamentous Fungi, BDAL
Applied Taxonomy Tree:
Rank	Matched Pattern	Score	NCBI
(Quality)		Value	Identifier
1	Escherichia coli DH5alpha BRL	2.4	562
(+++)
2	Escherichia coli RV412_A1_2010_06a LBK	2.19	562
(++)
3	Escherichia coli DSM 682 DSM	2.17	562
(++)
4	Escherichia coli ATCC 25922 THL	2.16	562
(++)
5	Escherichia coli MB11464_1 CHB	2.14	562
(++)
6	Escherichia coli ATCC 25922 CHB	2.13	562
(++)
7	Escherichia coli ESBL_EA_RSS_1528T CHB	2.12	562
(++)
8	Escherichia coli Nissl VML	2.11	562
(++)
9	Escherichia coli DSM 1576 DSM	2.11	562
(++)
10	Escherichia coli DSM 30083T HAM	2	562
(++)
Analyte42
Analyte Name:	D6
Analyte Description:
Analyte ID:	42
Analyte Creation Date/Time:	2023-04-17T13:23:10.789
Analyte Type:	Standard sample
Applied MSP Library(ies):	Filamentous Fungi, BDAL
Applied Taxonomy Tree:
Rank	Matched Pattern	Score	NCBI
(Quality)		Value	Identifier
1	Pluralibacter pyrinus DSM 12410T DSM	2.03	81476
(++)
2	Klebsiella aerogenes ATCC 13048T THL	1.74	28451
(+)
3	Salmonella sp (choleraesuis) 08 LAL	1.71	590
(+)
4	Leclercia adecarboxylata DSM 5077T DSM_2	1.64	83655
(–)
5	Klebsiella aerogenes LMG 2970 LMG	1.64	28451
(–)
6	Lelliottia amnigena LMG 3000 LMG	1.59	61646
(–)
7	Salmonella sp (enterica st Anatum) 11 LAL	1.58	590
(–)
8	Leclercia adecarboxylata CCM 4443 CCM_2	1.57	83655
(–)
9	Leclercia adecarboxylata CCM 4443 CCM	1.53	83655
(–)
10	Klebsiella aerogenes 15282_1 CHB	1.52	28451
(–)
Analyte43
Analyte Name:	D7
Analyte Description:
Analyte ID:	43
Analyte Creation Date/Time:	2023-04-17T13:23:10.790
Analyte Type:	Standard sample
Applied MSP Library(ies):	Filamentous Fungi, BDAL
Applied Taxonomy Tree:
Rank	Matched Pattern	Score	NCBI
(Quality)		Value	Identifier
1	Escherichia coli DH5alpha BRL	2.23	562
(++)
2	Escherichia coli RV412_A1_2010_06a LBK	2.22	562
(++)
3	Escherichia coli DSM 682 DSM	2.21	562
(++)
4	Escherichia coli MB11464_1 CHB	2.19	562
(++)
5	Escherichia coli DSM 1576 DSM	2.18	562
(++)
6	Escherichia coli DSM 1103_QC DSM	2.02	562
(++)
7	Escherichia coli ATCC 25922 THL	2.02	562
(++)
8	Escherichia coli ESBL_EA_RSS_1528T CHB	2.01	562
(++)
9	Escherichia coli ATCC 35218 CHB	1.98	562
(+)
10	Escherichia coli Nissl VML	1.98	562
(+)
Analyte44
Analyte Name:	D8
Analyte Description:
Analyte ID:	44
Analyte Creation Date/Time:	2023-04-17T13:23:10.791
Analyte Type:	Standard sample
Applied MSP Library(ies):	Filamentous Fungi, BDAL
Applied Taxonomy Tree:
Rank	Matched Pattern	Score	NCBI
(Quality)		Value	Identifier
1	Escherichia coli DH5alpha BRL	2.24	562
(++)
2	Escherichia coli RV412_A1_2010_06a LBK	2.24	562
(++)
3	Escherichia coli DSM 1576 DSM	2.19	562
(++)
4	Escherichia coli DSM 682 DSM	2.18	562
(++)
5	Escherichia coli MB11464_1 CHB	2.14	562
(++)
6	Escherichia coli ATCC 25922 THL	2.13	562
(++)
7	Escherichia coli Nissl VML	2.09	562
(++)
8	Escherichia coli DSM 1103_QC DSM	2.07	562
(++)
9	Escherichia coli ATCC 25922 CHB	2.02	562
(++)
10	Escherichia coli DSM 30083T HAM	1.99	562
(+)
Analyte45
Analyte Name:	D9
Analyte Description:
Analyte ID:	45
Analyte Creation Date/Time:	2023-04-17T13:23:10.793
Analyte Type:	Standard sample
Applied MSP Library(ies):	Filamentous Fungi, BDAL
Applied Taxonomy Tree:
Rank	Matched Pattern	Score	NCBI
(Quality)		Value	Identifier
1	Leuconostoc mesenteroides ssp mesenteroides DSM 20343T DSM	2.12	1245
(++)
2	Leuconostoc mesenteroides ssp mesenteroides DSM 20241 DSM	1.97	1245
(+)
3	Leuconostoc mesenteroides ssp cremoris DSM 20346T DSM	1.79	1245
(+)
4	Leuconostoc mesenteroides ssp cremoris DSM 20200 DSM	1.69	1245
(–)
5	Leuconostoc mesenteroides ssp dextranicum DSM 20187 DSM	1.57	1245
(–)
6	Winkia neuii ssp anitrata DSM 8577T DSM	1.34	33007
(–)
7	Lacticaseibacillus paracasei ssp paracasei DSM 20207 DSM	1.29	1597
(–)
8	Comamonas nitrativorans DSM 13191T HAM	1.27	108437
(–)
9	Escherichia hermannii CS 573_1a BRB	1.26	565
(–)
10	Leuconostoc mesenteroides ssp mesenteroides DSM 20240 DSM	1.26	1245
(–)
Analyte46
Analyte Name:	D10
Analyte Description:
Analyte ID:	46
Analyte Creation Date/Time:	2023-04-17T13:23:10.795
Analyte Type:	Standard sample
Applied MSP Library(ies):	Filamentous Fungi, BDAL
Applied Taxonomy Tree:
Rank	Matched Pattern	Score	NCBI
(Quality)		Value	Identifier
1	Hafnia alvei M110266 LDW	2.35	569
(+++)
2	Hafnia alvei DSM 30097 DSM	2.28	569
(++)
3	Hafnia alvei DSM 30101 DSM	2.25	569
(++)
4	Hafnia alvei 20740_1 CHB	1.98	569
(+)
5	Hafnia alvei DSM 30163T DSM	1.82	569
(+)
6	Hafnia alvei DSM 30099 DSM	1.64	569
(–)
7	Hafnia alvei DSM 30098 DSM	1.47	569
(–)
8	Citrobacter freundii 22054_1 CHB	1.35	546
(–)
9	Photorhabdus laumondii ssp clarkei DSM 105531T DSM	1.31	29487
(–)
10	Acinetobacter parvus DSM 16617T HAM	1.29	134533
(–)
Analyte47
Analyte Name:	D11
Analyte Description:
Analyte ID:	47
Analyte Creation Date/Time:	2023-04-17T13:23:10.796
Analyte Type:	Standard sample
Applied MSP Library(ies):	Filamentous Fungi, BDAL
Applied Taxonomy Tree:
Rank	Matched Pattern	Score	NCBI
(Quality)		Value	Identifier
1	Leuconostoc mesenteroides ssp mesenteroides DSM 20343T DSM	2.22	1245
(++)
2	Leuconostoc mesenteroides ssp mesenteroides DSM 20241 DSM	2.07	1245
(++)
3	Leuconostoc mesenteroides ssp cremoris DSM 20346T DSM	1.98	1245
(+)
4	Leuconostoc mesenteroides ssp dextranicum DSM 20187 DSM	1.96	1245
(+)
5	Leuconostoc mesenteroides ssp cremoris DSM 20200 DSM	1.94	1245
(+)
6	Leuconostoc mesenteroides ssp mesenteroides DSM 20240 DSM	1.42	1245
(–)
7	Leuconostoc citreum 24_A354 MHH	1.35	33964
(–)
8	Aromatoleum toluvorans Td21 MPB	1.34	92002
(–)
9	Paraburkholderia caribensis DSM 13236T HAM	1.27	75105
(–)
10	Liquorilactobacillus satsumensis DSM 16230T DSM	1.27	259059
(–)
Analyte48
Analyte Name:	D12
Analyte Description:
Analyte ID:	48
Analyte Creation Date/Time:	2023-04-17T13:23:10.797
Analyte Type:	Standard sample
Applied MSP Library(ies):	Filamentous Fungi, BDAL
Applied Taxonomy Tree:
Rank	Matched Pattern	Score	NCBI
(Quality)		Value	Identifier
1	Lactococcus lactis ssp lactis DSM 20661 DSM	2.39	1358
(+++)
2	Lactococcus lactis ssp lactis DSM 20175 DSM	2.21	1358
(++)
3	Lactococcus lactis ssp lactis DSM 20384 DSM	2.19	1358
(++)
4	Lactococcus lactis DSM 4366 DSM	2.09	1358
(++)
5	Lactococcus lactis IBS_MS_6 IBS	2.03	1358
(++)
6	Lactococcus lactis DSM 20661 DSM_2	2	1358
(++)
7	Lactococcus lactis ssp hordniae DSM 20450T DSM	1.92	1358
(+)
8	Lactococcus lactis ssp cremoris DSM 20388 DSM	1.89	1358
(+)
9	Lactococcus lactis DSM 30863 DSM	1.88	1358
(+)
10	Lactococcus lactis ssp lactis DSM 20481T DSM	1.87	1358
(+)
Analyte49
Analyte Name:	E1
Analyte Description:
Analyte ID:	49
Analyte Creation Date/Time:	2023-04-17T13:23:10.798
Analyte Type:	Standard sample
Applied MSP Library(ies):	Filamentous Fungi, BDAL
Applied Taxonomy Tree:
Rank	Matched Pattern	Score	NCBI
(Quality)		Value	Identifier
1	Lactococcus lactis ssp lactis DSM 20661 DSM	2.39	1358
(+++)
2	Lactococcus lactis DSM 4366 DSM	2.34	1358
(+++)
3	Lactococcus lactis DSM 20661 DSM_2	2.32	1358
(+++)
4	Lactococcus lactis ssp lactis DSM 20175 DSM	2.29	1358
(++)
5	Lactococcus lactis ssp lactis DSM 20384 DSM	2.27	1358
(++)
6	Lactococcus lactis DSM 30863 DSM	2.24	1358
(++)
7	Lactococcus lactis IBS_MS_6 IBS	2.21	1358
(++)
8	Lactococcus lactis ssp lactis 3C1_QSA IBS	2.04	1358
(++)
9	Lactococcus lactis ssp cremoris DSM 20388 DSM	2	1358
(++)
10	Lactococcus lactis ssp tructae DSM 21502T DSM	1.98	1358
(+)
Analyte50
Analyte Name:	E2
Analyte Description:
Analyte ID:	50
Analyte Creation Date/Time:	2023-04-17T13:23:10.799
Analyte Type:	Standard sample
Applied MSP Library(ies):	Filamentous Fungi, BDAL
Applied Taxonomy Tree:
Rank	Matched Pattern	Score	NCBI
(Quality)		Value	Identifier
1	Lactococcus lactis DSM 4366 DSM	2.39	1358
(+++)
2	Lactococcus lactis DSM 20661 DSM_2	2.39	1358
(+++)
3	Lactococcus lactis DSM 30863 DSM	2.3	1358
(+++)
4	Lactococcus lactis ssp lactis DSM 20661 DSM	2.27	1358
(++)
5	Lactococcus lactis IBS_MS_6 IBS	2.19	1358
(++)
6	Lactococcus lactis ssp lactis 3C1_QSA IBS	2.13	1358
(++)
7	Lactococcus lactis ssp lactis DSM 20175 DSM	2.1	1358
(++)
8	Lactococcus lactis ssp lactis DSM 20384 DSM	2.1	1358
(++)
9	Lactococcus lactis ssp lactis DSM 20481T DSM	1.92	1358
(+)
10	Lactococcus lactis ssp tructae DSM 21502T DSM	1.91	1358
(+)
Analyte51
Analyte Name:	E3
Analyte Description:
Analyte ID:	51
Analyte Creation Date/Time:	2023-04-17T13:23:10.801
Analyte Type:	Standard sample
Applied MSP Library(ies):	Filamentous Fungi, BDAL
Applied Taxonomy Tree:
Rank	Matched Pattern	Score	NCBI
(Quality)		Value	Identifier
1	Leuconostoc mesenteroides ssp mesenteroides DSM 20241 DSM	2.2	1245
(++)
2	Leuconostoc mesenteroides ssp mesenteroides DSM 20343T DSM	2.17	1245
(++)
3	Leuconostoc mesenteroides ssp cremoris DSM 20346T DSM	1.91	1245
(+)
4	Leuconostoc mesenteroides ssp cremoris DSM 20200 DSM	1.45	1245
(–)
5	Leuconostoc pseudomesenteroides DSM 5624 DSM	1.43	33968
(–)
6	Leuconostoc mesenteroides ssp dextranicum DSM 20187 DSM	1.42	1245
(–)
7	Lactobacillus sakei DSM 6333 DSM	1.26	1599
(–)
8	Weissella paramesenteroides DSM 20288T DSM	1.25	1249
(–)
9	Raoultella ornithinolytica MB_18887 CHB	1.25	54291
(–)
10	Serratia plymuthica DSM 49 DSM	1.23	82996
(–)
Analyte52
Analyte Name:	E4
Analyte Description:
Analyte ID:	52
Analyte Creation Date/Time:	2023-04-17T13:23:10.802
Analyte Type:	Standard sample
Applied MSP Library(ies):	Filamentous Fungi, BDAL
Applied Taxonomy Tree:
Rank	Matched Pattern	Score	NCBI
(Quality)		Value	Identifier
1	Lactococcus lactis IBS_MS_6 IBS	2.34	1358
(+++)
2	Lactococcus lactis DSM 20661 DSM_2	2.33	1358
(+++)
3	Lactococcus lactis DSM 4366 DSM	2.32	1358
(+++)
4	Lactococcus lactis ssp lactis DSM 20175 DSM	2.29	1358
(++)
5	Lactococcus lactis ssp lactis DSM 20661 DSM	2.28	1358
(++)
6	Lactococcus lactis ssp lactis 3C1_QSA IBS	2.21	1358
(++)
7	Lactococcus lactis ssp lactis DSM 20384 DSM	2.19	1358
(++)
8	Lactococcus lactis ssp tructae DSM 21502T DSM	2.18	1358
(++)
9	Lactococcus lactis DSM 30863 DSM	2.13	1358
(++)
10	Lactococcus lactis ssp cremoris DSM 20388 DSM	2.04	1358
(++)
Analyte53
Analyte Name:	E5
Analyte Description:
Analyte ID:	53
Analyte Creation Date/Time:	2023-04-17T13:23:10.803
Analyte Type:	Standard sample
Applied MSP Library(ies):	Filamentous Fungi, BDAL
Applied Taxonomy Tree:
Rank	Matched Pattern	Score	NCBI
(Quality)		Value	Identifier
1	Citrobacter freundii 13158_2 CHB	2.11	546
(++)
2	Citrobacter freundii 22054_1 CHB	2.04	546
(++)
3	Lactococcus lactis ssp lactis DSM 20661 DSM	2.02	1358
(++)
4	Lactococcus lactis DSM 4366 DSM	1.97	1358
(+)
5	Citrobacter braakii DSM 17596T DSM	1.97	57706
(+)
6	Citrobacter freundii LMG 21265 LMG	1.96	546
(+)
7	Lactococcus lactis ssp lactis DSM 20175 DSM	1.96	1358
(+)
8	Lactococcus lactis DSM 20661 DSM_2	1.91	1358
(+)
9	Citrobacter braakii 9314_2 CHB	1.88	57706
(+)
10	Lactococcus lactis ssp lactis 3C1_QSA IBS	1.87	1358
(+)
Analyte54
Analyte Name:	E6
Analyte Description:
Analyte ID:	54
Analyte Creation Date/Time:	2023-04-17T13:23:10.805
Analyte Type:	Standard sample
Applied MSP Library(ies):	Filamentous Fungi, BDAL
Applied Taxonomy Tree:
Rank	Matched Pattern	Score	NCBI
(Quality)		Value	Identifier
1	Lactococcus lactis ssp lactis DSM 20661 DSM	2.48	1358
(+++)
2	Lactococcus lactis ssp lactis DSM 20384 DSM	2.31	1358
(+++)
3	Lactococcus lactis DSM 20661 DSM_2	2.21	1358
(++)
4	Lactococcus lactis DSM 4366 DSM	2.2	1358
(++)
5	Lactococcus lactis ssp lactis DSM 20175 DSM	2.15	1358
(++)
6	Lactococcus lactis IBS_MS_6 IBS	2.13	1358
(++)
7	Lactococcus lactis ssp cremoris DSM 20388 DSM	2.07	1358
(++)
8	Lactococcus lactis DSM 30863 DSM	2.01	1358
(++)
9	Lactococcus lactis ssp tructae DSM 21502T DSM	1.98	1358
(+)
10	Lactococcus lactis ssp hordniae DSM 20450T DSM	1.93	1358
(+)
Analyte55
Analyte Name:	E7
Analyte Description:
Analyte ID:	55
Analyte Creation Date/Time:	2023-04-17T13:23:10.806
Analyte Type:	Standard sample
Applied MSP Library(ies):	Filamentous Fungi, BDAL
Applied Taxonomy Tree:
Rank	Matched Pattern	Score	NCBI
(Quality)		Value	Identifier
1	Lactococcus lactis IBS_MS_6 IBS	2.42	1358
(+++)
2	Lactococcus lactis ssp lactis DSM 20661 DSM	2.38	1358
(+++)
3	Lactococcus lactis DSM 20661 DSM_2	2.38	1358
(+++)
4	Lactococcus lactis DSM 4366 DSM	2.38	1358
(+++)
5	Lactococcus lactis ssp lactis DSM 20175 DSM	2.36	1358
(+++)
6	Lactococcus lactis ssp lactis 3C1_QSA IBS	2.33	1358
(+++)
7	Lactococcus lactis ssp lactis DSM 20384 DSM	2.3	1358
(+++)
8	Lactococcus lactis DSM 30863 DSM	2.15	1358
(++)
9	Lactococcus lactis ssp cremoris DSM 20069T DSM	2.09	1358
(++)
10	Lactococcus lactis ssp cremoris DSM 20388 DSM	2	1358
(++)
Analyte56
Analyte Name:	E8
Analyte Description:
Analyte ID:	56
Analyte Creation Date/Time:	2023-04-17T13:23:10.807
Analyte Type:	Standard sample
Applied MSP Library(ies):	Filamentous Fungi, BDAL
Applied Taxonomy Tree:
Rank	Matched Pattern	Score	NCBI
(Quality)		Value	Identifier
1	Kluyvera intermedia DSM 4581T HAM	2.07	61648
(++)
2	Kluyvera intermedia DSM 4581T DSM	2.04	61648
(++)
3	Citrobacter freundii 22054_1 CHB	1.74	546
(+)
4	Raoultella ornithinolytica MB_18887 CHB	1.72	54291
(+)
5	Kluyvera cryocrescens CIP 80_1 CIP	1.69	580
(–)
6	Citrobacter gillenii CCUG 2749 CCUG	1.67	67828
(–)
7	Citrobacter freundii 13158_2 CHB	1.67	546
(–)
8	Kluyvera cryocrescens DSM 30113 DSM	1.61	580
(–)
9	Citrobacter freundii LMG 21265 LMG	1.6	546
(–)
10	Raoultella planticola DSM 4617 DSM	1.58	575
(–)
Analyte57
Analyte Name:	E9
Analyte Description:
Analyte ID:	57
Analyte Creation Date/Time:	2023-04-17T13:23:10.808
Analyte Type:	Standard sample
Applied MSP Library(ies):	Filamentous Fungi, BDAL
Applied Taxonomy Tree:
Rank	Matched Pattern	Score	NCBI
(Quality)		Value	Identifier
1	Escherichia coli DH5alpha BRL	2.24	562
(++)
2	Escherichia coli DSM 682 DSM	2.06	562
(++)
3	Escherichia coli RV412_A1_2010_06a LBK	2.06	562
(++)
4	Escherichia coli MB11464_1 CHB	2.04	562
(++)
5	Escherichia coli ATCC 25922 THL	2.02	562
(++)
6	Escherichia coli DSM 1576 DSM	1.96	562
(+)
7	Escherichia coli ATCC 25922 CHB	1.89	562
(+)
8	Escherichia coli ESBL_EA_RSS_1528T CHB	1.87	562
(+)
9	Escherichia coli Nissl VML	1.83	562
(+)
10	Escherichia coli ATCC 35218 CHB	1.79	562
(+)
Analyte58
Analyte Name:	E10
Analyte Description:
Analyte ID:	58
Analyte Creation Date/Time:	2023-04-17T13:23:10.809
Analyte Type:	Standard sample
Applied MSP Library(ies):	Filamentous Fungi, BDAL
Applied Taxonomy Tree:
Rank	Matched Pattern	Score	NCBI
(Quality)		Value	Identifier
1	Lactococcus lactis ssp lactis DSM 20661 DSM	2.46	1358
(+++)
2	Lactococcus lactis ssp lactis DSM 20384 DSM	2.36	1358
(+++)
3	Lactococcus lactis IBS_MS_6 IBS	2.36	1358
(+++)
4	Lactococcus lactis DSM 4366 DSM	2.31	1358
(+++)
5	Lactococcus lactis ssp lactis DSM 20175 DSM	2.29	1358
(++)
6	Lactococcus lactis DSM 20661 DSM_2	2.28	1358
(++)
7	Lactococcus lactis ssp cremoris DSM 20388 DSM	2.18	1358
(++)
8	Lactococcus lactis DSM 30863 DSM	2.17	1358
(++)
9	Lactococcus lactis ssp tructae DSM 21502T DSM	2.14	1358
(++)
10	Lactococcus lactis ssp lactis 3C1_QSA IBS	2.09	1358
(++)
[truncated: 510 more rows]

## Sheet: 16S rRNA identification
Query					Subject							Score			Identities			Strand
Name	Analyte ID	Length	Start	End	DB	AC	Gene	Ref.	Length	Start	End	Bit	Raw	EValue	Match	Total	Pct.(%)
E230502-017_C03_26-1_16SLAB	SF26-1	2363	23	348		MF428729.1	Weissella thailandensis strain CAU3417 16S ribosomal RNA gene, partial sequence	https://www.ncbi.nlm.nih.gov/nucleotide/MF428729?report=genbank&log$=nuclalign&blast_rank=1&RID=0	1414	8	332	579	313	8e-160	323	327	99	Plus/Plus
E230502-017_E03_26-4_16SLAB	SF26-4	2508	11	320		LT631745.1	Fructobacillus tropaeoli partial 16S rRNA gene, strain R-54860, isolate H138-37	https://www.ncbi.nlm.nih.gov/nucleotide/LT631745?report=genbank&log$=nuclalign&blast_rank=1&RID=0	1445	29	341	536	290	5e-147	306	313	98	Plus/Plus
E230502-017_G03_27-1_16SLAB	SF27-1	1772	54	351		KT770703.1	Uncultured bacterium clone GCSTWT_16S_2284 16S ribosomal RNA gene, partial sequence	https://www.ncbi.nlm.nih.gov/nucleotide/KT770703?report=genbank&log$=nuclalign&blast_rank=1&RID=0	541	68	366	479	259	6e-130	286	299	96	Plus/Plus
E230502-017_I03_6-1_16SLAB	SF6-1	2835	12	311		KJ477403.1	Leuconostoc mesenteroides strain 30-3 16S ribosomal RNA gene, partial sequence	https://www.ncbi.nlm.nih.gov/nucleotide/KJ477403?report=genbank&log$=nuclalign&blast_rank=1&RID=0	1137	19	318	538	291	2e-147	298	301	99	Plus/Plus
E230502-017_K03_6-3_16SLAB	SF6-3	2552	13	321		KJ477403.1	Leuconostoc mesenteroides strain 30-3 16S ribosomal RNA gene, partial sequence	https://www.ncbi.nlm.nih.gov/nucleotide/KJ477403?report=genbank&log$=nuclalign&blast_rank=1&RID=0	1137	19	329	545	295	9e-150	306	311	98	Plus/Plus
E230502-017_M03_6-4_16SLAB	SF6-4	2679	11	320		KJ477403.1	Leuconostoc mesenteroides strain 30-3 16S ribosomal RNA gene, partial sequence	https://www.ncbi.nlm.nih.gov/nucleotide/KJ477403?report=genbank&log$=nuclalign&blast_rank=1&RID=0	1137	19	329	540	292	4e-148	306	312	98	Plus/Plus
E230502-017_O03_7-1_16SLAB	SF7-1	2179	26	324		MT012256.1	Leuconostoc sp. strain HBG7-M2 16S ribosomal RNA gene, partial sequence	https://www.ncbi.nlm.nih.gov/nucleotide/MT012256?report=genbank&log$=nuclalign&blast_rank=1&RID=0	1532	63	362	531	287	2e-145	297	301	99	Plus/Plus
E230502-017_A05_7-3_16SLAB	SF7-3	967	20	325		MT012256.1	Leuconostoc sp. strain HBG7-M2 16S ribosomal RNA gene, partial sequence	https://www.ncbi.nlm.nih.gov/nucleotide/MT012256?report=genbank&log$=nuclalign&blast_rank=1&RID=0	1532	57	362	538	291	6e-148	302	307	98	Plus/Plus
E230502-017_C05_28M-4_16SLAB	28M4	3026	9	308		KY027144.1	Fructobacillus fructosus strain AMJ212 16S ribosomal RNA gene, partial sequence	https://www.ncbi.nlm.nih.gov/nucleotide/KY027144?report=genbank&log$=nuclalign&blast_rank=1&RID=0	1310	1	301	544	294	4e-149	299	301	99	Plus/Plus
E230502-017_E05_27M-6_16SLAB	SF27-6	1074	9	316		KY027144.1	Fructobacillus fructosus strain AMJ212 16S ribosomal RNA gene, partial sequence	https://www.ncbi.nlm.nih.gov/nucleotide/KY027144?report=genbank&log$=nuclalign&blast_rank=1&RID=0	1310	1	312	545	295	4e-150	307	312	98	Plus/Plus
E230502-017_G05_23PS-1_16SLAB	23PS1	2456	10	357		OM760837.1	Weissella viridescens strain 46426 16S ribosomal RNA gene, partial sequence	https://www.ncbi.nlm.nih.gov/nucleotide/OM760837?report=genbank&log$=nuclalign&blast_rank=1&RID=0	1131	20	364	606	328	4e-168	342	348	98	Plus/Plus
